# Supplementary material for: Unraveling the enigma of B cells in diffuse large B-cell lymphoma: unveiling cancer stem cell-like B cell subpopulation at single-cell resolution
Source: Front Immunol. 2023 Dec 11;14:1310292. doi: 10.3389/fimmu.2023.1310292 (PMC10750418; doi:10.3389/fimmu.2023.1310292)
Supplement: Supplementary file 2 [file Table_1.xlsx]

## Sheet: Sheet1
Table S1 Differential expression genes of B cell subgroups
gene	p_val	avg_log2FC	pct.1	pct.2	p_val_adj	cluster
AC090498.1	0	2.81303	0.999	0.164	0	0
GNB2L1	0	2.34564	0.997	0.166	0	0
MT-ATP8	0	2.08761	1	0.863	0	0
MT-ND3	0	1.75703	1	0.992	0	0
GLTSCR2	0	1.73759	0.861	0.093	0	0
ATP5E	0	1.54666	0.933	0.125	0	0
ATP5G2	0	1.53025	0.882	0.115	0	0
RPS29	0	1.46807	1	0.994	0	0
MT-ND6	0	1.43592	0.977	0.605	0	0
C11orf31	0	1.42152	0.804	0.11	0	0
RPS10	0	1.37433	0.872	0.369	0	0
MT-ND4L	0	1.24747	1	0.987	0	0
GPX1	0	1.17497	0.638	0.057	0	0
RPL34	0	0.699532	1	1	0	0
ATP5L	0	0.633875	0.807	0.12	0	0
HLA-DQA2	0	0.537504	0.892	0.294	0	0
ATP5PD	0	-0.956295	0.001	0.573	0	0
GTSF1	0	-1.02387	0.017	0.597	0	0
TRIR	0	-1.13064	0.002	0.64	0	0
RTRAF	0	-1.17615	0.005	0.678	0	0
ATP5F1C	0	-1.17762	0.003	0.654	0	0
ATP5MD	0	-1.18032	0.005	0.677	0	0
ATP5MPL	0	-1.20171	0.005	0.691	0	0
ATP5ME	0	-1.23151	0.004	0.648	0	0
ATP5IF1	0	-1.27063	0.002	0.584	0	0
MEF2B	0	-1.29176	0.005	0.562	0	0
ATP5PF	0	-1.35356	0.005	0.704	0	0
LDHB	0	-1.35504	0.782	0.948	0	0
SEM1	0	-1.36511	0.005	0.688	0	0
ATP5F1A	0	-1.46486	0.011	0.752	0	0
SELENOH	0	-1.62191	0.108	0.821	0	0
ATP5F1B	0	-1.65162	0.106	0.804	0	0
ATP5F1D	0	-1.65527	0.127	0.814	0	0
ELOB	0	-1.6627	0.089	0.804	0	0
ATP5MF	0	-1.7063	0.118	0.805	0	0
RPS26	0	-1.84879	0.981	0.994	0	0
ATP5MG	0	-1.86102	0.369	0.884	0	0
ATP5MC3	0	-1.88243	0.107	0.791	0	0
NOP53	0	-1.88437	0.22	0.789	0	0
ATP5MC2	0	-2.26355	0.581	0.906	0	0
ATP5F1E	0	-2.27985	0.581	0.909	0	0
RACK1	0	-3.14594	0.704	0.913	0	0
IGLV4-69	0	-4.17741	0.614	0.603	0	0
RPL39	1.97626258336499e-323	0.665068	1	1	3.44996159178026e-319	0
ATP5PB	3.95252516672997e-323	-0.973466	0.001	0.538	6.89992318356051e-319	0
ATP5PO	3.11261356879985e-322	-1.00267	0	0.531	5.4336895070539e-318	0
SMIM26	2.75211857031179e-318	-0.813375	0	0.526	4.80437338819329e-314	0
RP5-1171I10.5	1.05479706629476e-315	1.18581	0.628	0.067	1.84135923863076e-311	0
ATP5MC1	3.15640805050689e-310	-1.01006	0.001	0.522	5.51e-306	0
RGS13	0	-1.81328	0.02	0.571	2.27e-304	0
RIPOR2	8.29e-308	-1.01515	0	0.514	1.45e-303	0
GAPDH	4.04e-304	-1.66584	0.995	0.999	7.05e-300	0
SELENOT	3.63e-302	-0.832268	0.001	0.512	6.34e-298	0
RP11-693J15.5	8.44e-301	1.06234	0.581	0.053	1.47e-296	0
HLA-B	6.34e-300	0.99399	1	0.682	1.11e-295	0
MEF2C	6.41e-298	1.3374	0.898	0.482	1.12e-293	0
C19orf43	2.47e-297	0.980019	0.671	0.103	4.32e-293	0
GAS5	4.94e-295	-1.73382	0.005	0.511	8.63e-291	0
SNHG29	8.92e-295	-1.79398	0.005	0.512	1.56e-290	0
IGHV3-74	2.41e-293	-2.98633	0.345	0.552	4.2e-289	0
SEPTIN6	8.85e-284	-1.34928	0.001	0.488	1.55e-279	0
GRHPR	1.55e-281	-1.34616	0.349	0.824	2.7e-277	0
UBC	2.91e-281	-1.09293	0.896	0.97	5.08e-277	0
JPT1	1.06e-276	-0.848828	0	0.474	1.85e-272	0
ATP5D	5.23e-268	0.941789	0.611	0.086	9.14e-264	0
HLA-DRA	3.53e-267	0.731403	1	0.538	6.16e-263	0
COPS9	5.83e-264	-0.748191	0.001	0.462	1.02e-259	0
RPS21	1.64e-263	0.580891	1	1	2.85e-259	0
ELOC	1.2e-256	-0.723972	0	0.446	2.09e-252	0
TOMM6	2.22e-256	-1.0671	0	0.446	3.88e-252	0
BIK	6.87e-254	-1.24486	0.012	0.483	1.2e-249	0
NAXE	3.73e-253	-0.710315	0	0.442	6.52e-249	0
ATP5I	1.77e-252	0.740716	0.595	0.105	3.09e-248	0
RPS28	8.02e-252	0.642634	1	1	1.4e-247	0
RASSF6	1.05e-250	-1.08508	0.004	0.457	1.83e-246	0
SNHG6	3.25e-250	-0.993034	0	0.438	5.67e-246	0
NIBAN3	6e-250	-1.3312	0	0.437	1.05e-245	0
TRPM4	1.11e-249	-1.35751	0	0.437	1.93e-245	0
STMP1	2.04e-249	-0.663162	0	0.436	3.57e-245	0
HCK	1.27e-248	-1.124	0.018	0.493	2.21e-244	0
RPL13	4.52e-246	0.580281	1	1	7.89e-242	0
RTF2	1.05e-245	-0.649256	0	0.431	1.84e-241	0
CYBC1	6.54e-245	-0.752807	0	0.43	1.14e-240	0
HLA-DQB1	1.48e-242	0.89185	0.988	0.565	2.58e-238	0
MT-ND5	1.3e-241	0.897191	1	0.958	2.26e-237	0
RAB5IF	2.37e-241	-0.683483	0.001	0.431	4.15e-237	0
C9orf142	1.21e-237	0.755029	0.446	0.029	2.11e-233	0
PARP1	5.05e-237	-1.0699	0.717	0.939	8.81e-233	0
SEPTIN7	9.42e-236	-0.875004	0	0.417	1.64e-231	0
NDUFC2	1.04e-234	-0.935175	0.039	0.52	1.82e-230	0
SELENOK	1.86e-234	-0.658767	0	0.415	3.25e-230	0
RPL3	3.12e-233	0.733378	1	0.998	5.45e-229	0
HLA-DPB1	4.65e-233	0.872719	1	0.964	8.11e-229	0
HLA-DPA1	3.18e-230	0.88678	1	0.936	5.54e-226	0
LINC02397	8.12e-230	-0.755026	0	0.409	1.42e-225	0
MICOS10	8.12e-230	-0.832712	0	0.409	1.42e-225	0
METTL26	1.55e-228	-0.660121	0	0.407	2.71e-224	0
SERF2	1.83e-228	-0.869333	0.998	1	3.2e-224	0
IGHV3-49	5.37e-228	-1.25401	0.012	0.448	9.37e-224	0
REX1BD	4.92e-227	-0.627192	0.001	0.411	8.59e-223	0
SELENOF	8.98e-225	-0.756435	0.001	0.408	1.57e-220	0
H3F3A	1e-223	-0.773287	0.996	0.999	1.75e-219	0
ACTG2	6.44e-223	-1.60997	0.001	0.404	1.12e-218	0
GSTP1	1.8e-222	-1.38449	0.662	0.839	3.14e-218	0
RPS27	5.9e-222	0.643738	1	1	1.03e-217	0
SELENOW	3.35e-221	-0.699687	0.001	0.402	5.84e-217	0
RPL30	9.28e-221	0.548523	1	1	1.62e-216	0
ANXA5	2.4e-220	-0.869915	0.091	0.589	4.19e-216	0
PTPRCAP	6.48e-220	0.952494	0.908	0.594	1.13e-215	0
ALDH2	1.38e-216	-0.871329	0.026	0.468	2.4e-212	0
AC004687.1	1.52e-216	-0.853985	0.001	0.396	2.65e-212	0
LINC00926	2.16e-215	1.1376	0.737	0.278	3.77e-211	0
NDUFB8	3.19e-215	-0.939173	0.032	0.479	5.57e-211	0
NDUFAF8	1.29e-214	-0.630991	0.001	0.393	2.25e-210	0
EBLN3P	7.52e-211	-0.600668	0.001	0.387	1.31e-206	0
SINHCAF	2.1e-210	-0.622424	0	0.38	3.67e-206	0
TCEB2	1.4e-209	0.645604	0.54	0.101	2.45e-205	0
HLA-E	2.92e-207	0.814415	0.995	0.763	5.1e-203	0
ANXA2	6.72e-207	-0.920761	0.055	0.511	1.17e-202	0
RPL23A	1.15e-206	0.585385	1	1	2.01e-202	0
MYL6	6.43e-206	-0.832118	0.987	0.993	1.12e-201	0
DSTN	1.11e-205	-0.869093	0.068	0.533	1.93e-201	0
PKM	1.04e-204	-1.05461	0.647	0.911	1.81e-200	0
TXNIP	2.77e-204	0.796872	0.917	0.474	4.83e-200	0
USMG5	4.38e-204	0.606917	0.52	0.095	7.64e-200	0
MT-CO3	4.61e-204	0.664447	1	0.997	8.05e-200	0
DCAF12	4.05e-203	-0.705843	0.009	0.407	7.06e-199	0
AC006129.2	1.69e-202	0.726973	0.439	0.043	2.95e-198	0
ADA	1.52e-201	-0.756319	0.025	0.444	2.66e-197	0
COX5A	7.24e-201	-0.968919	0.563	0.9	1.26e-196	0
MCUB	2.11e-198	-0.562879	0	0.362	3.69e-194	0
HLA-A	3.66e-198	0.797741	0.998	0.841	6.39e-194	0
ATP5G3	8.12e-198	0.484438	0.488	0.097	1.42e-193	0
CIAO2B	1.04e-196	-0.630733	0	0.359	1.82e-192	0
RUBCNL	1.68e-195	-0.587277	0	0.358	2.92e-191	0
CLECL1	2.07e-193	-1.12948	0.127	0.592	3.61e-189	0
CIAO2A	2.45e-193	-0.635902	0	0.354	4.27e-189	0
HSPA5	1.48e-192	-1.10276	0.185	0.668	2.58e-188	0
ARHGAP45	1.71e-192	-0.581879	0.001	0.359	2.99e-188	0
DUXAP8	6.72e-192	-0.661473	0	0.352	1.17e-187	0
DANCR	1.17e-191	-0.710642	0	0.352	2.03e-187	0
C14orf2	2.61e-191	0.630485	0.511	0.096	4.55e-187	0
BUD23	3.51e-191	-0.59083	0	0.351	6.12e-187	0
ARPC2	2.56e-189	-0.716571	0.972	0.993	4.48e-185	0
SEMA4A	3.24e-189	-0.820952	0.015	0.402	5.66e-185	0
ADAM28	9.01e-188	0.918654	0.574	0.135	1.57e-183	0
FBP1	3.43e-187	-0.996823	0.009	0.379	5.99e-183	0
PPP2R1A	4.06e-186	-0.836326	0.365	0.811	7.09e-182	0
FAM65B	1.6e-185	0.766942	0.475	0.07	2.8e-181	0
RELB	3.02e-185	-1.43787	0.257	0.669	5.28e-181	0
PSMA2	4.25e-185	-0.74134	0.025	0.42	7.41e-181	0
NDUFA11	4.7e-185	-0.677959	0.084	0.532	8.2e-181	0
TRAPPC2B	5.32e-185	-0.543572	0	0.341	9.29e-181	0
IGLC2	1.36e-184	-1.40887	0.261	0.672	2.37e-180	0
2023-09-15	2.2e-184	0.670598	0.496	0.083	3.84e-180	0
SARAF	6.48e-184	0.911621	0.842	0.558	1.13e-179	0
EEF1G	3.34e-183	-1.07541	0.697	0.677	5.84e-179	0
AP2S1	6.29e-183	-0.907219	0.244	0.708	1.1e-178	0
TPM2	9.73e-183	-0.843979	0.002	0.351	1.7e-178	0
MT-ND1	1.68e-182	0.715937	1	0.985	2.93e-178	0
MALAT1	1.35e-181	0.82141	1	0.948	2.36e-177	0
DMAC1	1.89e-178	-0.501535	0.001	0.338	3.3e-174	0
MT-CYB	2.33e-178	0.606715	1	0.996	4.07e-174	0
TMEM131L	5.92e-178	-0.586209	0	0.33	1.03e-173	0
ZFP36L1	7.21e-176	0.859017	0.987	0.763	1.26e-171	0
ATF5	7.92e-176	-1.10782	0.031	0.417	1.38e-171	0
HIKESHI	6.28e-175	-0.470999	0	0.325	1.1e-170	0
AL133467.1	3.12e-174	-0.713578	0	0.324	5.44e-170	0
NAPSA	5.18e-174	-1.50555	0.437	0.728	9.04e-170	0
RPS6	1.38e-171	0.562153	1	1	2.41e-167	0
BANK1	7.51e-171	0.898367	0.854	0.536	1.31e-166	0
ATP5J	2.78e-170	0.496104	0.454	0.086	4.85e-166	0
PRDX6	8.48e-170	-0.68656	0.231	0.694	1.48e-165	0
WASHC1	1.29e-169	-0.47177	0	0.317	2.25e-165	0
ATP5J2	2.36e-169	0.503457	0.464	0.094	4.12e-165	0
HSP90AA1	6.64e-169	-0.878169	0.755	0.932	1.16e-164	0
DMD	1.31e-168	-0.616868	0.015	0.37	2.28e-164	0
WASHC4	1.81e-168	-0.501525	0	0.315	3.16e-164	0
KIAA0922	2.51e-168	0.566826	0.468	0.09	4.39e-164	0
MESD	1.49e-167	-0.565771	0	0.313	2.61e-163	0
DNAJC15	3.67e-167	-0.652008	0.225	0.684	6.4e-163	0
S100A10	4.35e-167	-1.56292	0.444	0.724	7.6e-163	0
MMP24OS	7.26e-167	-0.464428	0	0.312	1.27e-162	0
CD52	1.73e-166	0.720008	0.999	0.963	3.02e-162	0
UFD1	4.47e-166	-0.469912	0.001	0.317	7.8e-162	0
LGALS3	5.03e-166	-0.859717	0.009	0.346	8.78e-162	0
IGHV3-73	2.88e-165	-0.45024	0.005	0.285	5.02e-161	0
PIM2	1.16e-164	-1.10199	0.188	0.627	2.03e-160	0
NSD3	1.39e-164	-0.497366	0	0.309	2.43e-160	0
INTS11	2.5e-164	-0.480252	0.001	0.315	4.37e-160	0
NDUFS2	3.41e-163	-0.661846	0.134	0.572	5.96e-159	0
ATPIF1	3.42e-163	0.502611	0.451	0.092	5.97e-159	0
SLC25A5	1.37e-162	-0.813842	0.85	0.935	2.39e-158	0
POLR2E	3.64e-162	-0.808489	0.304	0.747	6.35e-158	0
HSP90AB1	4.73e-162	-0.88353	0.945	0.965	8.26e-158	0
NBDY	1.69e-160	-0.453149	0	0.302	2.94e-156	0
NDUFA13	6.81e-160	-0.787222	0.282	0.722	1.19e-155	0
PSMD8	6.9e-160	-0.698417	0.282	0.731	1.2e-155	0
RPL9	3.87e-159	0.516865	1	0.999	6.76e-155	0
C17orf62	4.12e-159	0.609716	0.454	0.08	7.19e-155	0
SYNE2	4.72e-159	-0.759608	0.066	0.463	8.23e-155	0
FAM26F	5.24e-159	0.551282	0.36	0.034	9.15e-155	0
MICOS13	5.1e-158	-0.528457	0	0.298	8.91e-154	0
WASHC3	5.1e-158	-0.431117	0	0.298	8.91e-154	0
EEF1A1	5.34e-158	0.477843	1	1	9.33e-154	0
CD69	5.85e-158	1.07792	0.566	0.149	1.02e-153	0
PNRC1	9.61e-158	0.822319	0.837	0.556	1.68e-153	0
CFAP298	2.41e-157	-0.457049	0	0.297	4.21e-153	0
FCER2	3.37e-157	0.957294	0.624	0.196	5.89e-153	0
FCRLA	3.75e-157	-1.09568	0.53	0.793	6.55e-153	0
ANP32A	6.31e-157	-0.755259	0.306	0.746	1.1e-152	0
EBLN3	7.66e-157	0.587619	0.466	0.093	1.34e-152	0
PNMA5	1.31e-156	-0.636346	0.007	0.327	2.28e-152	0
TXN	1.38e-156	-0.831516	0.135	0.558	2.4e-152	0
PPP1R15A	1.77e-156	-1.46294	0.148	0.556	3.1e-152	0
PLD4	4.18e-156	-1.30586	0.05	0.415	7.29e-152	0
BSG	5.59e-156	-0.764957	0.29	0.727	9.77e-152	0
PRMT1	1.49e-154	-0.957122	0.279	0.698	2.6e-150	0
OGA	1.98e-154	-0.457438	0	0.292	3.46e-150	0
TUT4	2.95e-153	-0.466015	0.001	0.297	5.15e-149	0
MT-ATP6	1.71e-152	0.582634	1	0.986	2.98e-148	0
ATP5F1	1.81e-152	0.55491	0.449	0.086	3.15e-148	0
ANXA4	6.28e-152	-0.690993	0.037	0.395	1.1e-147	0
SELT	6.52e-152	0.573468	0.461	0.095	1.14e-147	0
ZNF804A	3.39e-150	-0.624215	0.016	0.345	5.91e-146	0
GOT2	4.16e-150	-0.657069	0.057	0.432	7.26e-146	0
FAM174C	9.36e-150	-0.492055	0	0.284	1.63e-145	0
RBIS	1.56e-149	-0.475235	0	0.284	2.72e-145	0
PFDN5	6.7e-149	0.584675	0.996	0.989	1.17e-144	0
CHMP2A	4.29e-148	-0.735173	0.208	0.637	7.49e-144	0
ZFP36L2	4.91e-148	0.968644	0.75	0.406	8.56e-144	0
PPIA	2.27e-147	-0.785543	0.998	0.999	3.97e-143	0
CDCA7	3.79e-147	-0.682935	0.019	0.345	6.62e-143	0
RESF1	7e-147	-0.525861	0	0.279	1.22e-142	0
PSMD4	9.12e-147	-0.600858	0.201	0.628	1.59e-142	0
AP000769.1	2.27e-146	0.685035	0.374	0.049	3.96e-142	0
ABCA6	9.7e-146	-0.598245	0.011	0.32	1.69e-141	0
SDHC	1.39e-144	-0.575008	0.201	0.623	2.43e-140	0
TLE5	1.84e-144	-0.500014	0	0.275	3.22e-140	0
HIST1H2BK	5.49e-144	-0.825351	0.107	0.5	9.58e-140	0
RP11-796E2.4	7.12e-144	0.580998	0.383	0.054	1.24e-139	0
XRCC6	9.8e-144	-0.581685	0.291	0.717	1.71e-139	0
FTH1	2.48e-143	0.588819	1	0.954	4.33e-139	0
SRI	4.44e-143	-0.708106	0.219	0.642	7.74e-139	0
HVCN1	4.56e-143	0.864583	0.711	0.317	7.97e-139	0
KDELR1	2.51e-142	-0.682251	0.212	0.634	4.39e-138	0
AC015871.1	2.86e-142	-0.464041	0	0.272	4.99e-138	0
FAM159A	5.7e-142	0.455376	0.296	0.021	9.95e-138	0
CTB-133G6.1	1.07e-141	0.569409	0.362	0.047	1.86e-137	0
PPDPF	1.08e-141	0.710715	0.863	0.669	1.88e-137	0
SHLD1	1.29e-141	-0.404711	0	0.27	2.26e-137	0
RO60	3.54e-141	-0.435076	0	0.27	6.18e-137	0
PCBD1	1.23e-140	-0.531504	0.047	0.397	2.15e-136	0
ILF2	1.61e-140	-0.684974	0.227	0.648	2.82e-136	0
SEPTIN2	2.64e-140	-0.440601	0	0.268	4.6e-136	0
CNN2	2.77e-140	-0.955598	0.869	0.773	4.83e-136	0
SEPTIN1	4.35e-140	-0.457827	0	0.268	7.6e-136	0
BCL2A1	6.52e-140	-1.13831	0.26	0.654	1.14e-135	0
ARPC4	8.33e-140	-0.832223	0.153	0.549	1.45e-135	0
MCRIP1	1.96e-139	-0.392546	0	0.267	3.42e-135	0
LBR	2.73e-139	-0.658355	0.19	0.604	4.76e-135	0
HMGA1	1.22e-138	-0.827779	0.558	0.857	2.14e-134	0
TYROBP	1.45e-138	-0.667207	0	0.265	2.53e-134	0
RAC1	1.76e-138	-0.607865	0.306	0.724	3.08e-134	0
PSMB1	1.87e-138	-0.551701	0.35	0.763	3.26e-134	0
CCDC88A	2.38e-138	-0.617508	0.048	0.396	4.15e-134	0
RNASEK	3.88e-138	-0.965194	0.195	0.569	6.77e-134	0
MT-ND4	1.02e-137	0.584551	0.999	0.957	1.78e-133	0
NME1	6.17e-136	-0.686535	0.045	0.384	1.08e-131	0
CCT8	6.54e-136	-0.64104	0.292	0.707	1.14e-131	0
NDUFV2	1.41e-135	-0.618843	0.33	0.742	2.46e-131	0
SHFM1	1.84e-135	0.34438	0.392	0.095	3.21e-131	0
AL079338.1	4.22e-135	-0.462878	0	0.259	7.37e-131	0
IGLC3	8.16e-135	-0.968324	0.223	0.632	1.42e-130	0
SNRPD2	1.52e-134	-0.675553	0.973	0.979	2.66e-130	0
SRP19	2.76e-134	-0.457909	0.031	0.353	4.81e-130	0
CCT3	5.22e-134	-0.671345	0.264	0.677	9.11e-130	0
EVL	5.53e-134	0.748175	0.711	0.307	9.65e-130	0
PLEK	7.48e-134	-0.885029	0.13	0.513	1.31e-129	0
NDUFB4	3.15e-133	-0.718546	0.44	0.803	5.5e-129	0
RAC2	3.63e-133	-0.464233	0.987	0.881	6.34e-129	0
CCDC32	3.67e-133	-0.382331	0	0.256	6.4e-129	0
TALDO1	5.72e-133	-0.578306	0.223	0.632	9.99e-129	0
IGLC7	8.6e-133	-1.12922	0.032	0.353	1.5e-128	0
AICDA	1.46e-132	-0.592191	0.005	0.279	2.55e-128	0
PSMA1	2.17e-132	-0.605847	0.109	0.488	3.79e-128	0
ARL6IP1	2.44e-132	-0.671017	0.105	0.482	4.27e-128	0
RPL32	6.44e-132	0.400987	1	1	1.12e-127	0
DNAJA1	6.89e-132	-0.613993	0.187	0.589	1.2e-127	0
ATP1B1	7.13e-132	-0.469069	0	0.254	1.25e-127	0
ECH1	1.65e-131	-0.617399	0.181	0.582	2.88e-127	0
LINC01857	1.92e-131	-0.526232	0	0.253	3.34e-127	0
ATP5G1	1.24e-130	0.476798	0.359	0.053	2.17e-126	0
RP11-108M9.4	1.38e-130	0.397324	0.251	0.012	2.41e-126	0
EIF4A1	1.92e-130	-1.05917	0.233	0.597	3.34e-126	0
WHSC1L1	1.92e-130	0.540142	0.379	0.062	3.35e-126	0
AC025164.1	6.04e-130	-0.47485	0	0.25	1.05e-125	0
PRUNE2	9.88e-130	-0.465203	0	0.25	1.72e-125	0
CALM3	2.51e-129	-0.727876	0.271	0.676	4.38e-125	0
EEF1D	2.78e-129	0.547204	1	0.987	4.86e-125	0
PRDX3	3.12e-129	-0.645364	0.186	0.584	5.44e-125	0
FCMR	5.78e-129	0.738266	0.767	0.379	1.01e-124	0
DDIT4	2.36e-128	0.89074	0.622	0.252	4.12e-124	0
BLOC1S1	2.8e-128	-0.543405	0.155	0.538	4.9e-124	0
HSP90B1	8.23e-128	-0.907185	0.466	0.791	1.44e-123	0
MDH2	1.77e-127	-0.596158	0.307	0.71	3.08e-123	0
TMEM2	1.93e-127	0.397124	0.226	0.007	3.38e-123	0
CTSH	2.01e-127	-0.75485	0.518	0.838	3.52e-123	0
WDR1	1.36e-126	-0.577198	0.286	0.687	2.37e-122	0
BAX	1.58e-126	-1.01048	0.373	0.738	2.76e-122	0
DYNLL1	4.22e-126	-0.748296	0.517	0.834	7.36e-122	0
EMILIN2	4.29e-126	-0.467964	0.009	0.28	7.49e-122	0
MS4A1	4.72e-126	0.636491	1	0.931	8.24e-122	0
SEPTIN9	6.74e-126	-0.450805	0	0.243	1.18e-121	0
POU2F2	8.28e-126	-0.721208	0.865	0.912	1.45e-121	0
NCF1	9.4e-126	0.535134	0.981	0.729	1.64e-121	0
CERNA2	1.1e-125	-0.467137	0	0.243	1.92e-121	0
C14orf166	1.1e-125	0.463852	0.394	0.081	1.92e-121	0
NEDD8	1.16e-125	-0.526092	0.382	0.773	2.03e-121	0
PTRHD1	1.44e-125	-0.569097	0.169	0.555	2.52e-121	0
LTB	1.54e-125	0.543626	0.885	0.521	2.69e-121	0
RIOX2	2.92e-125	-0.38315	0	0.242	5.09e-121	0
S100A16	4.75e-125	-0.469842	0	0.242	8.3e-121	0
OAS1	9.7e-125	-0.832811	0.102	0.453	1.69e-120	0
PPA1	3.01e-124	-0.643417	0.18	0.568	5.26e-120	0
GYLTL1B	3.35e-124	0.393217	0.238	0.011	5.84e-120	0
MACROD2	1.07e-123	-0.898591	0.075	0.41	1.87e-119	0
TMEM35B	1.44e-123	-0.345784	0	0.239	2.51e-119	0
RPL28	1.5e-123	-1.16866	1	1	2.63e-119	0
PSMB2	2.3e-123	-0.559042	0.199	0.589	4.01e-119	0
MPC2	5.53e-123	-0.57684	0.184	0.571	9.65e-119	0
P2RX5	5.77e-123	-0.677423	0.105	0.462	1.01e-118	0
C19orf60	1.14e-122	0.446482	0.324	0.042	1.99e-118	0
UBA1	1.37e-122	-0.539207	0.139	0.512	2.39e-118	0
PSMB3	2.64e-122	-0.570094	0.355	0.745	4.61e-118	0
CENPX	4.32e-122	-0.379868	0	0.237	7.55e-118	0
MDH1	4.57e-122	-0.637823	0.188	0.575	7.98e-118	0
TOX	7.39e-122	-0.465509	0.02	0.306	1.29e-117	0
MACO1	1.14e-121	-0.365418	0	0.236	1.99e-117	0
H2AFV	1.45e-121	-0.749287	0.29	0.682	2.54e-117	0
PAXX	1.62e-121	-0.361804	0.001	0.243	2.83e-117	0
PIM1	3.06e-121	-0.68205	0.063	0.393	5.34e-117	0
CD19	8.86e-121	0.68999	0.885	0.642	1.55e-116	0
LIMA1	2.82e-120	-0.49569	0.009	0.273	4.92e-116	0
SHISAL2A	5.49e-120	-0.351241	0	0.233	9.59e-116	0
AC012236.1	7.04e-120	-0.470648	0.001	0.24	1.23e-115	0
GON7	8.91e-120	-0.330987	0	0.233	1.55e-115	0
SNHG3	1.44e-119	-0.460549	0	0.232	2.52e-115	0
XBP1	2.89e-119	-0.628215	0.066	0.396	5.05e-115	0
COPE	3.06e-119	-0.440438	0.336	0.716	5.35e-115	0
AC090152.1	3.79e-119	-0.378224	0	0.232	6.62e-115	0
UQCR11	5.95e-119	-0.615676	0.81	0.94	1.04e-114	0
SH3BP5	2.59e-118	-0.882813	0.279	0.642	4.52e-114	0
AC010642.2	2.61e-118	-0.339883	0	0.23	4.56e-114	0
SNRPC	4.43e-118	-0.48841	0.25	0.631	7.74e-114	0
NDUFS7	1.01e-117	-0.460194	0.307	0.688	1.77e-113	0
MGEA5	1.26e-117	0.459248	0.371	0.073	2.2e-113	0
RUVBL2	2.58e-117	-0.547436	0.103	0.452	4.5e-113	0
RPL27	2.83e-117	0.520936	1	0.988	4.94e-113	0
MRM2	4.7e-117	-0.346625	0	0.228	8.2e-113	0
LAMTOR2	4.89e-117	-0.518647	0.184	0.559	8.54e-113	0
SYAP1	5.2e-117	-0.509858	0.118	0.472	9.07e-113	0
SELENOS	7.59e-117	-0.328435	0	0.227	1.33e-112	0
RUVBL1	8.6e-117	-0.465655	0.037	0.337	1.5e-112	0
CR2	3.38e-116	0.654209	0.504	0.152	5.91e-112	0
OIP5-AS1	8.38e-116	-0.361263	0	0.226	1.46e-111	0
CD79A	9.54e-116	-0.6252	0.995	0.996	1.67e-111	0
SPIB	1.56e-115	-1.35911	0.5	0.673	2.73e-111	0
HMHA1	1.76e-115	0.452516	0.321	0.046	3.08e-111	0
MZT2A	1.94e-115	-0.52948	0.232	0.612	3.39e-111	0
FMC1	2.19e-115	-0.336077	0	0.225	3.82e-111	0
UQCRH	2.24e-115	-0.61804	0.905	0.965	3.91e-111	0
RHEX	3.53e-115	-1.30136	0	0.225	6.17e-111	0
CCR10	1.15e-114	-0.47376	0.002	0.234	2e-110	0
TUT7	1.49e-114	-0.331836	0	0.223	2.6e-110	0
SMARCB1	1.59e-114	-0.595812	0.376	0.751	2.77e-110	0
LHFPL3-AS2	2.4e-114	-0.580144	0	0.223	4.19e-110	0
CSTB	3.88e-114	-0.683806	0.346	0.723	6.77e-110	0
MAP4K1	5.85e-114	-0.546551	0.169	0.536	1.02e-109	0
PGAM1	3.67e-113	-0.487416	0.33	0.705	6.4e-109	0
GCHFR	1.53e-112	-0.565203	0.041	0.332	2.66e-108	0
IVNS1ABP	3.19e-112	-0.842917	0.116	0.449	5.57e-108	0
SLC16A4	3.38e-112	-0.419802	0.002	0.23	5.89e-108	0
NIPSNAP2	4.59e-112	-0.320752	0	0.219	8.02e-108	0
AC079466.1	4.59e-112	-0.467524	0	0.219	8.02e-108	0
PEBP1	5.86e-112	-0.632072	0.408	0.768	1.02e-107	0
CCT7	7.25e-112	-0.629197	0.205	0.575	1.27e-107	0
ZNRD2	7.4e-112	-0.341149	0	0.219	1.29e-107	0
MRPL51	1.96e-111	-0.5429	0.256	0.632	3.42e-107	0
SEC61B	2.47e-111	-0.639089	0.52	0.831	4.31e-107	0
CFL1	2.49e-111	-0.635655	0.995	0.998	4.35e-107	0
HSPD1	2.6e-111	-0.970795	0.322	0.683	4.54e-107	0
PCED1B-AS1	4.97e-111	-0.376166	0	0.217	8.67e-107	0
SF1	9.08e-111	0.575926	0.785	0.642	1.58e-106	0
NDUFB11	1.24e-110	-0.653633	0.603	0.881	2.16e-106	0
GPSM3	1.32e-110	0.603995	0.828	0.666	2.3e-106	0
RPL35A	1.65e-110	0.360872	1	1	2.89e-106	0
ARHGAP15	2.25e-110	0.636414	0.567	0.313	3.92e-106	0
NDUFC1	4.58e-110	-0.54897	0.362	0.733	8e-106	0
ISOC2	1.58e-109	-0.541947	0.073	0.389	2.76e-105	0
RGS2	1.66e-109	-0.597697	0.005	0.238	2.9e-105	0
MT-CO2	2.05e-109	0.412012	1	0.997	3.58e-105	0
VIM	3.27e-109	-1.16124	0.568	0.672	5.72e-105	0
WDR18	3.36e-109	-0.528448	0.094	0.424	5.87e-105	0
BBC3	5.6e-109	-0.550471	0.009	0.252	9.77e-105	0
RPLP0	5.7e-109	-0.660723	1	1	9.96e-105	0
CR1	8.15e-109	0.521354	0.335	0.059	1.42e-104	0
RAMAC	9.2e-109	-0.322463	0	0.213	1.61e-104	0
PIP4P1	9.2e-109	-0.308718	0	0.213	1.61e-104	0
COPZ1	1.23e-108	-0.478526	0.226	0.592	2.15e-104	0
UQCRFS1	1.3e-108	-0.377441	0.255	0.602	2.26e-104	0
MTLN	1.48e-108	-0.33523	0	0.213	2.58e-104	0
COP1	1.48e-108	-0.305694	0	0.213	2.58e-104	0
N4BP2L2	1.74e-108	0.612819	0.592	0.349	3.03e-104	0
PNISR	2.81e-108	0.575301	0.738	0.601	4.91e-104	0
EPN1	3.36e-108	-0.516753	0.212	0.575	5.87e-104	0
PSMD6	4.31e-108	-0.438357	0.115	0.445	7.52e-104	0
RMC1	1.57e-107	-0.304396	0	0.211	2.75e-103	0
TAGLN2	1.83e-107	-0.723511	0.83	0.909	3.19e-103	0
MAP3K20	2.53e-107	-0.307855	0	0.21	4.41e-103	0
TOP1	4.11e-107	-0.562259	0.198	0.559	7.17e-103	0
TESC	6.01e-107	-0.464072	0.015	0.265	1.05e-102	0
HDHD5	6.5e-107	-0.30915	0	0.21	1.13e-102	0
RPS25	1.01e-106	0.366145	1	1	1.75e-102	0
MRPL58	1.04e-106	-0.294842	0	0.209	1.82e-102	0
AC004130.2	1.04e-106	-0.394581	0	0.209	1.82e-102	0
FAM129C	2.68e-106	0.558111	0.612	0.253	4.67e-102	0
MRPL41	3.94e-106	-0.583947	0.128	0.467	6.88e-102	0
NPM1	5.02e-106	-0.57656	0.988	0.996	8.76e-102	0
ERGIC3	5.56e-106	-0.406648	0.23	0.58	9.7e-102	0
SCCPDH	7.76e-106	-0.395536	0.022	0.281	1.35e-101	0
PMF1	2.63e-105	-0.374625	0.012	0.253	4.58e-101	0
COL9A3	2.67e-105	-0.595429	0.026	0.291	4.66e-101	0
NDUFA8	3.08e-105	-0.480953	0.093	0.415	5.37e-101	0
PSMD2	3.43e-105	-0.465627	0.118	0.449	5.98e-101	0
DELE1	4.52e-105	-0.294406	0	0.206	7.89e-101	0
NOSIP	7.43e-105	-0.516024	0.186	0.54	1.3e-100	0
MTCH2	8.29e-105	-0.47764	0.117	0.449	1.45e-100	0
LRMP	1.29e-104	-0.931685	0.252	0.604	2.25e-100	0
STEAP1	1.85e-104	-0.347885	0	0.205	3.24e-100	0
SMIM29	1.85e-104	-0.297019	0	0.205	3.24e-100	0
TRBC2	2.11e-104	0.624171	0.602	0.246	3.68e-100	0
NCBP2AS2	1.21e-103	-0.321607	0	0.204	2.12e-99	0
CTSC	1.59e-103	-0.501674	0.094	0.413	2.77e-99	0
DAAM1	2.42e-103	-0.480728	0.026	0.288	4.23e-99	0
PRDX1	2.81e-103	-0.843178	0.68	0.886	4.9e-99	0
PTPA	3.1e-103	-0.315177	0	0.203	5.42e-99	0
HCST	3.2e-103	-0.572851	0.098	0.419	5.59e-99	0
SET	3.21e-103	-0.767523	0.76	0.897	5.6e-99	0
PSMB5	3.32e-103	-0.477662	0.091	0.406	5.79e-99	0
CCT6A	3.35e-103	-0.570763	0.215	0.572	5.86e-99	0
GSN	4.28e-103	-0.652034	0.038	0.31	7.48e-99	0
C4orf48	4.65e-103	-0.490412	0.125	0.457	8.12e-99	0
TOMM70	4.96e-103	-0.294842	0	0.203	8.66e-99	0
PARM1	5.26e-103	-0.601172	0.047	0.329	9.18e-99	0
IFI30	5.31e-103	-0.864662	0.146	0.473	9.27e-99	0
MTX1	8.27e-103	-0.416342	0.061	0.356	1.44e-98	0
RGS1	1.05e-102	-0.692861	0.043	0.322	1.83e-98	0
GATM	3.22e-102	-0.473906	0.049	0.332	5.62e-98	0
ELL3	3.41e-102	-0.742548	0.189	0.537	5.96e-98	0
TNFRSF21	5.15e-102	-0.33341	0.002	0.212	8.99e-98	0
IGF2BP3	5.81e-102	-0.351178	0.008	0.235	1.01e-97	0
SAE1	1.01e-101	-0.469466	0.078	0.383	1.77e-97	0
KIAA1033	1.02e-101	0.452573	0.319	0.056	1.78e-97	0
RAN	1.15e-101	-0.678155	0.806	0.931	2.01e-97	0
TSEN34	1.51e-101	-0.473606	0.08	0.387	2.64e-97	0
KHDC4	2.1e-101	-0.292225	0	0.2	3.67e-97	0
GYG1	3.37e-101	-0.379013	0.037	0.305	5.88e-97	0
STK17B	3.42e-101	0.659865	0.716	0.493	5.97e-97	0
TFPT	4.05e-101	-0.402714	0.033	0.298	7.08e-97	0
TENT2	8.53e-101	-0.290041	0	0.199	1.49e-96	0
SMIM27	8.53e-101	-0.290915	0	0.199	1.49e-96	0
UFC1	1.26e-100	-0.544163	0.347	0.704	2.2e-96	0
LINC00493	1.27e-100	0.398338	0.323	0.06	2.23e-96	0
NEPRO	2.17e-100	-0.280391	0	0.198	3.79e-96	0
PSMB6	2.94e-100	-0.419905	0.226	0.57	5.13e-96	0
RPL36	3.98e-100	0.374345	1	1	6.94e-96	0
LINC02137	5.52e-100	-0.415572	0	0.197	9.63e-96	0
CSNK2B	6.83e-100	-0.508452	0.141	0.474	1.19e-95	0
ZCCHC11	7.43e-100	0.433501	0.307	0.052	1.3e-95	0
PLAC8	9.99e-100	0.676212	0.462	0.149	1.74e-95	0
ERBIN	2.23e-99	-0.286539	0	0.196	3.9e-95	0
ARPC5	5.44e-99	-0.757701	0.674	0.824	9.5e-95	0
HSPBP1	7.37e-99	-0.423375	0.064	0.353	1.29e-94	0
ACTB	1.56e-98	-0.674347	1	1	2.72e-94	0
MT2A	1.64e-98	-0.898306	0.072	0.362	2.87e-94	0
MYL6B	2.12e-98	-0.393421	0.056	0.338	3.71e-94	0
SLC2A5	3.98e-98	-0.521773	0.038	0.302	6.94e-94	0
CCDC18-AS1	5.8e-98	-0.325878	0	0.193	1.01e-93	0
TPR	1.33e-97	-0.437902	0.296	0.642	2.32e-93	0
COQ8A	1.47e-97	-0.275541	0	0.193	2.56e-93	0
RGS10	1.64e-97	-0.495193	0.163	0.498	2.86e-93	0
PYCR2	3.55e-97	-0.408249	0.056	0.337	6.19e-93	0
ABRAXAS1	3.71e-97	-0.281271	0	0.192	6.48e-93	0
CD79B	6.08e-97	-0.647786	0.963	0.959	1.06e-92	0
RPL11	7.39e-97	0.318607	1	1	1.29e-92	0
ATP6V0B	7.7e-97	-0.452325	0.318	0.665	1.34e-92	0
RNF144B	7.76e-97	-0.633583	0.059	0.34	1.35e-92	0
FGD6	1.34e-96	-0.372966	0.005	0.217	2.34e-92	0
ADI1	2.82e-96	-0.537198	0.086	0.384	4.93e-92	0
CDKN2C	4.7e-96	-0.315479	0.005	0.216	8.2e-92	0
ATP5A1	4.86e-96	0.408388	0.349	0.082	8.48e-92	0
FABP5	4.95e-96	-0.665721	0.087	0.385	8.64e-92	0
CDC42BPA	5.99e-96	-0.297019	0	0.19	1.05e-91	0
TPGS1	6.65e-96	-0.435845	0.065	0.35	1.16e-91	0
RPS14	8.59e-96	0.344152	1	1	1.5e-91	0
MRPL12	1.04e-95	-0.345217	0.005	0.216	1.82e-91	0
OPTN	1.2e-95	-0.373925	0.013	0.24	2.09e-91	0
ANXA11	1.28e-95	-0.522374	0.315	0.665	2.23e-91	0
CYB5R2	1.85e-95	-0.34883	0.007	0.22	3.22e-91	0
ERH	2.21e-95	-0.562869	0.543	0.837	3.87e-91	0
TUFM	3.2e-95	-0.481607	0.31	0.658	5.58e-91	0
AL354707.1	3.81e-95	-0.281271	0	0.188	6.65e-91	0
TASOR	3.81e-95	-0.299627	0	0.188	6.65e-91	0
KLHL6	4.3e-95	-0.584743	0.082	0.376	7.5e-91	0
TMBIM4	5.64e-95	-0.450486	0.101	0.406	9.85e-91	0
FBH1	6.05e-95	-0.272004	0	0.188	1.06e-90	0
KIAA0125	6.54e-95	0.480217	0.272	0.039	1.14e-90	0
CKLF	6.91e-95	-0.462389	0.073	0.362	1.21e-90	0
MGST1	9.6e-95	-0.345363	0	0.187	1.68e-90	0
SNRPD1	1.04e-94	-0.546648	0.31	0.658	1.82e-90	0
POLR2L	1.42e-94	-0.511141	0.391	0.734	2.48e-90	0
PLPBP	1.5e-94	-0.277066	0.001	0.194	2.62e-90	0
UBE2S	2.04e-94	-0.484513	0.024	0.264	3.56e-90	0
U2AF2	2.25e-94	-0.456147	0.17	0.495	3.93e-90	0
IGHD	2.78e-94	0.661459	0.49	0.21	4.85e-90	0
TPT1	4.01e-94	0.380491	1	1	7.01e-90	0
ARL3	4.52e-94	-0.342878	0.022	0.259	7.9e-90	0
ARHGAP24	5.19e-94	0.508244	0.605	0.5	9.06e-90	0
RETREG2	6.08e-94	-0.270676	0	0.186	1.06e-89	0
CZIB	9.65e-94	-0.278629	0	0.186	1.68e-89	0
SDHD	1.03e-93	-0.407391	0.131	0.443	1.8e-89	0
AHCY	1.28e-93	-0.448653	0.133	0.449	2.23e-89	0
ITM2C	1.36e-93	-0.770752	0.132	0.436	2.37e-89	0
DAD1	1.75e-93	-0.468566	0.472	0.8	3.06e-89	0
ANAPC11	1.83e-93	-0.469096	0.278	0.62	3.19e-89	0
HSD17B10	5.92e-93	-0.421051	0.135	0.45	1.03e-88	0
SPOUT1	6.09e-93	-0.265349	0	0.184	1.06e-88	0
HNRNPU	7.43e-93	-0.626977	0.46	0.778	1.3e-88	0
ERG28	9.66e-93	-0.260895	0	0.184	1.69e-88	0
NUDT5	1.49e-92	-0.401323	0.114	0.413	2.61e-88	0
VRK3	1.77e-92	-0.451534	0.097	0.396	3.09e-88	0
GAL3ST1	2.42e-92	-0.336077	0	0.183	4.23e-88	0
EIF4A3	3.63e-92	-0.4165	0.084	0.375	6.34e-88	0
AC010247.1	3.84e-92	-0.289166	0	0.183	6.7e-88	0
RP11-297B17.3	3.86e-92	0.365903	0.237	0.027	6.75e-88	0
NDUFAB1	4.41e-92	-0.512705	0.247	0.588	7.69e-88	0
CCT2	5.01e-92	-0.492206	0.236	0.574	8.74e-88	0
FAM65A	6.77e-92	0.283848	0.173	0.006	1.18e-87	0
MTREX	9.47e-92	-0.273536	0.001	0.189	1.65e-87	0
SF3B4	1.03e-91	-0.440399	0.168	0.49	1.79e-87	0
C1orf228	1.59e-91	0.40692	0.232	0.025	2.78e-87	0
CHD3	2.12e-91	-0.465848	0.079	0.366	3.7e-87	0
RCC1L	2.41e-91	-0.263569	0	0.181	4.21e-87	0
CRYBG1	2.41e-91	-0.270233	0	0.181	4.21e-87	0
CCT5	2.62e-91	-0.533473	0.167	0.492	4.57e-87	0
EPRS	3.25e-91	-0.476994	0.17	0.494	5.67e-87	0
NKAPD1	3.77e-91	-0.269996	0.001	0.188	6.57e-87	0
SNHG32	3.82e-91	-0.270676	0	0.181	6.66e-87	0
ZNF608	4.39e-91	-0.363318	0.019	0.246	7.67e-87	0
MGLL	5.72e-91	-0.315509	0.002	0.191	9.98e-87	0
PCNX4	9.56e-91	-0.265794	0	0.18	1.67e-86	0
MYL9	1.03e-90	-0.44781	0.006	0.209	1.8e-86	0
NAPA	1.06e-90	-0.436797	0.184	0.506	1.84e-86	0
CD82	1.07e-90	-0.60148	0.428	0.753	1.86e-86	0
PSENEN	1.25e-90	-0.391916	0.077	0.359	2.19e-86	0
SDHAF2	1.54e-90	-0.383348	0.043	0.299	2.69e-86	0
TXNDC17	1.65e-90	-0.43259	0.151	0.465	2.89e-86	0
CCT4	2.48e-90	-0.445319	0.325	0.662	4.32e-86	0
SF3B2	3.09e-90	-0.337511	0.388	0.708	5.39e-86	0
TENT5C	3.78e-90	-0.280831	0	0.179	6.6e-86	0
GRK2	3.78e-90	-0.269789	0	0.179	6.6e-86	0
ESD	5.89e-90	-0.370097	0.172	0.475	1.03e-85	0
GPR174	7.84e-90	-0.304585	0.005	0.202	1.37e-85	0
ATP5B	8.29e-90	0.395876	0.329	0.076	1.45e-85	0
RBBP4	9.78e-90	-0.451627	0.324	0.661	1.71e-85	0
ADH5	1.25e-89	-0.398119	0.151	0.46	2.18e-85	0
NORAD	1.49e-89	-0.271119	0	0.178	2.61e-85	0
ATP5H	1.86e-89	0.387576	0.307	0.061	3.25e-85	0
NINJ1	2.32e-89	-0.459643	0.005	0.2	4.05e-85	0
ILF3-DT	2.36e-89	-0.281271	0	0.177	4.12e-85	0
UBE2L3	2.61e-89	-0.385174	0.233	0.554	4.55e-85	0
KPNA2	2.69e-89	-0.524036	0.03	0.266	4.7e-85	0
EIF3I	2.91e-89	-0.418837	0.305	0.638	5.07e-85	0
RPL37A	3.04e-89	0.362809	1	0.999	5.31e-85	0
NUP62	3.1e-89	-0.416423	0.086	0.372	5.42e-85	0
RPS12	4.67e-89	0.402201	1	1	8.15e-85	0
NAP1L1	6.26e-89	-0.586624	0.567	0.829	1.09e-84	0
NIT2	6.76e-89	-0.436544	0.091	0.38	1.18e-84	0
DDT	1.06e-88	-0.358208	0.266	0.584	1.85e-84	0
ATP6V1F	1.32e-88	-0.360586	0.36	0.682	2.3e-84	0
PPP2CA	1.32e-88	-0.371125	0.143	0.442	2.31e-84	0
NANS	1.49e-88	-0.376202	0.046	0.3	2.59e-84	0
RBM3	5.98e-88	0.510541	0.779	0.712	1.04e-83	0
PSMD9	7.59e-88	-0.401969	0.072	0.346	1.32e-83	0
MEIS2	9.12e-88	-0.258662	0	0.175	1.59e-83	0
MRPL14	9.97e-88	-0.412699	0.154	0.462	1.74e-83	0
MPP1	1.75e-87	-0.339112	0.012	0.22	3.06e-83	0
AIM2	1.76e-87	-0.480711	0.13	0.432	3.08e-83	0
APOD	2.1e-87	-2.26082	0.002	0.187	3.67e-83	0
MZB1	2.59e-87	-0.560066	0.184	0.505	4.51e-83	0
SNTA1	3.32e-87	-0.295943	0.004	0.194	5.79e-83	0
BBOX1-AS1	4.2e-87	-0.27041	0.002	0.183	7.33e-83	0
CLTA	4.6e-87	-0.374581	0.295	0.618	8.02e-83	0
TMEM160	5e-87	-0.410177	0.171	0.484	8.73e-83	0
CD37	7.06e-87	-1.16789	1	0.963	1.23e-82	0
AC023590.1	1.04e-86	-0.380764	0.008	0.206	1.82e-82	0
PRORP	1.4e-86	-0.259556	0	0.172	2.45e-82	0
IER2	1.49e-86	0.703368	0.564	0.289	2.61e-82	0
ATP2B1-AS1	2.14e-86	-0.273536	0.001	0.179	3.73e-82	0
C7orf73	2.97e-86	0.336308	0.281	0.054	5.18e-82	0
NDUFS8	2.98e-86	-0.453698	0.187	0.505	5.2e-82	0
TKT	3.17e-86	-0.606885	0.198	0.515	5.53e-82	0
COX8A	3.37e-86	-0.566156	0.536	0.819	5.88e-82	0
SQOR	3.49e-86	-0.260002	0	0.172	6.09e-82	0
VOPP1	3.88e-86	-0.534759	0.23	0.557	6.77e-82	0
CDC123	4e-86	-0.406417	0.16	0.468	6.98e-82	0
MCM5	4.97e-86	-0.521749	0.198	0.519	8.68e-82	0
COX7B	5.78e-86	-0.498771	0.391	0.719	1.01e-81	0
C15orf57	6.12e-86	0.30445	0.224	0.026	1.07e-81	0
PTTG1	6.26e-86	-0.726894	0.041	0.277	1.09e-81	0
MRPL52	8.51e-86	-0.354636	0.399	0.715	1.48e-81	0
SSB	1.06e-85	-0.523771	0.24	0.568	1.85e-81	0
OTUB1	1.41e-85	-0.362879	0.358	0.678	2.47e-81	0
RPA1	1.46e-85	-0.406765	0.079	0.354	2.54e-81	0
NECAP2	1.61e-85	-0.445973	0.133	0.434	2.81e-81	0
RPL37	5.66e-85	0.302282	1	1	9.88e-81	0
MTHFS	8.06e-85	-0.499301	0.11	0.399	1.41e-80	0
YWHAE	8.13e-85	-0.353564	0.282	0.594	1.42e-80	0
SPIC	8.39e-85	-0.286978	0	0.169	1.46e-80	0
CXorf21	9.12e-85	-0.621595	0.096	0.371	1.59e-80	0
2023-09-06	1.06e-84	0.533826	0.645	0.317	1.86e-80	0
TUBA1C	1.96e-84	-0.50575	0.043	0.284	3.43e-80	0
ANTKMT	2.08e-84	-0.253291	0	0.168	3.63e-80	0
AC243960.1	2.08e-84	-0.298758	0	0.168	3.63e-80	0
GAPT	2.2e-84	0.515291	0.381	0.124	3.84e-80	0
MBNL1	2.87e-84	0.522021	0.728	0.601	5.02e-80	0
SMC4	2.94e-84	-0.479015	0.061	0.32	5.14e-80	0
VAMP8	3.21e-84	-0.313422	0.398	0.705	5.6e-80	0
ST14	3.36e-84	-0.357938	0.024	0.246	5.87e-80	0
QARS	3.42e-84	-0.353545	0.127	0.411	5.98e-80	0
NDUFA2	3.71e-84	-0.42721	0.3	0.626	6.48e-80	0
SEPW1	4.44e-84	0.288828	0.212	0.023	7.74e-80	0
PDIA6	5.95e-84	-0.471959	0.339	0.665	1.04e-79	0
EIF6	6.41e-84	-0.405781	0.188	0.498	1.12e-79	0
NDUFB3	6.69e-84	-0.643457	0.297	0.624	1.17e-79	0
RAB11A	7.23e-84	-0.46448	0.219	0.54	1.26e-79	0
CELF2	9.91e-84	0.536535	0.416	0.158	1.73e-79	0
NDUFA3	1.42e-83	-0.552349	0.592	0.835	2.48e-79	0
S100A11	1.58e-83	-0.579534	0.156	0.459	2.76e-79	0
RBM8A	2.57e-83	-0.416673	0.456	0.771	4.48e-79	0
PINLYP	3.52e-83	-0.273264	0.002	0.18	6.15e-79	0
GOT1	3.82e-83	-0.415668	0.05	0.298	6.67e-79	0
SNHG16	4.95e-83	-0.260449	0	0.166	8.64e-79	0
UQCRC1	5.04e-83	-0.407997	0.21	0.524	8.79e-79	0
SNHG8	5.31e-83	0.478113	0.758	0.695	9.26e-79	0
PPHLN1	5.42e-83	-0.327694	0.215	0.509	9.45e-79	0
RP11-386I14.4	6.2e-83	0.35219	0.173	0.01	1.08e-78	0
RIPOR1	7.45e-83	-0.25754	0.001	0.172	1.3e-78	0
STOML2	9.03e-83	-0.386776	0.153	0.449	1.58e-78	0
ANP32E	1.03e-82	-0.490383	0.15	0.452	1.8e-78	0
RAMMET	1.22e-82	-0.33523	0	0.165	2.13e-78	0
CYSTM1	1.27e-82	-0.347183	0.041	0.28	2.21e-78	0
PGLS	1.67e-82	-0.342331	0.277	0.584	2.92e-78	0
NDUFA12	1.77e-82	-0.421327	0.313	0.636	3.08e-78	0
CNIH1	2.3e-82	-0.377823	0.215	0.521	4.01e-78	0
BST2	2.56e-82	-0.5005	0.3	0.625	4.46e-78	0
DECR2	3.07e-82	-0.305302	0.013	0.215	5.36e-78	0
PPP4C	3.82e-82	-0.306925	0.317	0.617	6.67e-78	0
PPM1G	4.22e-82	-0.406162	0.204	0.512	7.37e-78	0
ARF5	4.3e-82	-0.274675	0.419	0.713	7.51e-78	0
VKORC1	5.41e-82	-0.26856	0.006	0.193	9.45e-78	0
MT-ND2	7e-82	0.43744	0.998	0.955	1.22e-77	0
UBE2A	8.77e-82	-0.411254	0.198	0.506	1.53e-77	0
ETFA	1e-81	-0.417444	0.14	0.436	1.75e-77	0
KRTCAP2	1.04e-81	-0.339069	0.394	0.701	1.82e-77	0
AL121944.1	1.17e-81	-0.251945	0	0.163	2.04e-77	0
PSMC4	1.39e-81	-0.422421	0.126	0.416	2.42e-77	0
PEA15	1.72e-81	-0.455439	0.119	0.406	3e-77	0
TPI1	1.88e-81	-0.688188	0.717	0.885	3.28e-77	0
SOD2	2.21e-81	-0.725064	0.143	0.423	3.85e-77	0
ARPC3	2.22e-81	-0.369978	0.993	0.997	3.88e-77	0
ITGB1	2.4e-81	-0.352539	0.11	0.378	4.2e-77	0
MRPL21	3.13e-81	-0.355815	0.095	0.363	5.47e-77	0
PA2G4	3.24e-81	-0.473621	0.265	0.585	5.66e-77	0
LIMS1	5.53e-81	-0.370241	0.066	0.321	9.65e-77	0
PSMB4	6.93e-81	-0.353706	0.185	0.477	1.21e-76	0
BATF	1.02e-80	-0.763357	0.115	0.384	1.79e-76	0
FXYD5	1.2e-80	0.542073	0.798	0.636	2.1e-76	0
EI24	1.35e-80	-0.363106	0.065	0.319	2.35e-76	0
TMEM55B	1.43e-80	0.299649	0.209	0.024	2.49e-76	0
AC079767.4	1.74e-80	0.544843	0.293	0.062	3.03e-76	0
TNFRSF13B	1.83e-80	-0.655396	0.128	0.413	3.19e-76	0
REXO2	1.99e-80	-0.347579	0.07	0.324	3.47e-76	0
TUBB6	2e-80	-0.318826	0.016	0.219	3.49e-76	0
NUDT1	2.03e-80	-0.427946	0.128	0.417	3.54e-76	0
COA6	2.66e-80	-0.370849	0.107	0.384	4.65e-76	0
HNF1B	2.74e-80	-0.268015	0	0.16	4.78e-76	0
PLBD1	2.78e-80	-0.256865	0.002	0.171	4.86e-76	0
PSMD11	2.79e-80	-0.3886	0.115	0.396	4.88e-76	0
C1orf162	3.89e-80	0.498031	0.361	0.103	6.79e-76	0
ATOX1	6.48e-80	-0.438969	0.16	0.459	1.13e-75	0
RNPEP	7.37e-80	-0.348981	0.054	0.299	1.29e-75	0
CHMP4A	7.96e-80	-0.373443	0.074	0.332	1.39e-75	0
TMEM159	1.04e-79	-0.404271	0.088	0.355	1.82e-75	0
CRYM	1.2e-79	-0.449734	0.002	0.17	2.09e-75	0
PPP1R18	1.37e-79	0.506194	0.586	0.429	2.39e-75	0
NCF2	1.58e-79	-0.331562	0.009	0.198	2.75e-75	0
TCEB1	1.86e-79	0.300714	0.272	0.058	3.24e-75	0
IGHA1	2.03e-79	-0.340026	0.142	0.401	3.55e-75	0
UBE2V1	2.04e-79	-0.470309	0.157	0.454	3.56e-75	0
IGKC	2.93e-79	-0.645222	0.4	0.278	5.11e-75	0
RPL38	3.6e-79	0.437346	0.998	0.989	6.28e-75	0
ZNF581	3.65e-79	-0.498462	0.181	0.483	6.37e-75	0
XRCC5	3.69e-79	-0.420302	0.303	0.618	6.44e-75	0
PDCD5	3.88e-79	-0.488028	0.199	0.506	6.78e-75	0
LAMTOR5	4.1e-79	-0.395535	0.35	0.663	7.15e-75	0
ZNRD1	4.7e-79	-0.300571	0.212	0.494	8.21e-75	0
MRPL36	4.78e-79	-0.373645	0.1	0.37	8.34e-75	0
DST	6.37e-79	-0.264459	0	0.158	1.11e-74	0
CALHM6	6.37e-79	-0.283908	0	0.158	1.11e-74	0
ZNF791	1.02e-78	0.47895	0.368	0.124	1.77e-74	0
RP11-231C14.7	1.22e-78	0.34439	0.318	0.089	2.13e-74	0
MRPL15	1.27e-78	-0.371996	0.086	0.35	2.22e-74	0
COX6A1	1.52e-78	-0.52837	0.853	0.944	2.65e-74	0
BCL2L12	1.96e-78	-0.385408	0.047	0.283	3.42e-74	0
PRPF31	1.96e-78	-0.383692	0.135	0.42	3.42e-74	0
ADIRF	2.45e-78	-0.316895	0	0.157	4.27e-74	0
ARF1	3.24e-78	-0.441455	0.544	0.827	5.66e-74	0
NT5E	4.2e-78	0.317931	0.209	0.025	7.33e-74	0
DCPS	4.42e-78	-0.34096	0.079	0.334	7.71e-74	0
KIAA0226L	4.54e-78	0.270287	0.258	0.058	7.92e-74	0
WSB1	4.88e-78	0.534571	0.588	0.403	8.53e-74	0
VDAC1	6.69e-78	-0.475484	0.245	0.557	1.17e-73	0
DEK	6.97e-78	-0.496222	0.331	0.647	1.22e-73	0
SPCS2	1.12e-77	-0.328165	0.368	0.669	1.95e-73	0
ATP5C1	1.33e-77	0.294793	0.286	0.072	2.32e-73	0
LYL1	1.81e-77	0.513076	0.415	0.17	3.15e-73	0
NDUFB10	1.96e-77	-0.359226	0.311	0.616	3.42e-73	0
THOC7	2.06e-77	-0.345591	0.231	0.525	3.59e-73	0
LAP3	2.08e-77	-0.410075	0.104	0.375	3.62e-73	0
CAPZB	2.17e-77	-0.397345	0.5	0.796	3.79e-73	0
PCNX1	2.3e-77	-0.250148	0	0.155	4.02e-73	0
RAB29	2.64e-77	-0.667477	0.202	0.494	4.62e-73	0
GMDS	3.06e-77	-0.555473	0.099	0.364	5.35e-73	0
FKBP3	3.89e-77	-0.382415	0.114	0.388	6.79e-73	0
UTRN	3.97e-77	0.405746	0.304	0.072	6.94e-73	0
PSMD13	4.07e-77	-0.347233	0.156	0.437	7.11e-73	0
SOD1	4.46e-77	-0.508127	0.455	0.758	7.78e-73	0
MTHFD2	5.99e-77	-0.380904	0.093	0.353	1.05e-72	0
MRPS12	6.04e-77	-0.394534	0.195	0.492	1.05e-72	0
PPP5C	6.06e-77	-0.35001	0.054	0.293	1.06e-72	0
GLRX	6.52e-77	-0.489527	0.146	0.433	1.14e-72	0
TRAPPC6A	7.25e-77	-0.429238	0.181	0.478	1.27e-72	0
DCTN2	7.8e-77	-0.321312	0.147	0.417	1.36e-72	0
SERPINF1	7.85e-77	-0.295193	0.005	0.18	1.37e-72	0
AC241585.2	9.85e-77	0.295184	0.216	0.029	1.72e-72	0
PRDX5	1.78e-76	-0.260231	0.421	0.704	3.1e-72	0
IFITM1	1.85e-76	0.353218	0.665	0.358	3.23e-72	0
PPP1CC	2.01e-76	-0.272645	0.482	0.765	3.51e-72	0
NDUFS3	2.2e-76	-0.358884	0.16	0.442	3.83e-72	0
NSMCE1	2.79e-76	-0.437226	0.163	0.453	4.87e-72	0
TXNL1	2.9e-76	-0.33927	0.254	0.548	5.06e-72	0
PSMA4	2.97e-76	-0.417079	0.212	0.513	5.18e-72	0
STMN1	3.21e-76	-1.07618	0.111	0.359	5.6e-72	0
LYPLAL1	3.77e-76	-0.357457	0.098	0.358	6.59e-72	0
AHSA1	3.78e-76	-0.352424	0.118	0.387	6.59e-72	0
ZNF428	5.14e-76	-0.401823	0.177	0.469	8.98e-72	0
ATP1B3	6.34e-76	-0.333265	0.047	0.276	1.11e-71	0
NT5C	6.51e-76	0.423068	0.543	0.436	1.14e-71	0
RASGRF1	7.83e-76	-0.257502	0.006	0.181	1.37e-71	0
ZFAT	8.55e-76	-0.301013	0.021	0.222	1.49e-71	0
MT-CO1	9.55e-76	0.338063	1	0.998	1.67e-71	0
ZNF580	9.73e-76	-0.417002	0.18	0.472	1.7e-71	0
LSM14A	9.98e-76	-0.336	0.311	0.607	1.74e-71	0
L1TD1	1.08e-75	-0.272724	0.005	0.177	1.88e-71	0
ITPR2	1.52e-75	-0.467327	0.135	0.415	2.66e-71	0
LDHA	1.56e-75	-0.865898	0.506	0.742	2.72e-71	0
TPD52	1.61e-75	0.476376	0.562	0.259	2.81e-71	0
ISG15	1.72e-75	-0.742498	0.121	0.389	3e-71	0
FGL2	2.1e-75	-0.344519	0.017	0.21	3.66e-71	0
RPS27A	2.19e-75	0.272974	1	1	3.83e-71	0
RPS3A	2.6e-75	0.303163	1	1	4.54e-71	0
AC007952.4	3.14e-75	-0.265349	0	0.151	5.48e-71	0
CACNB4	4.5e-75	-0.256199	0.001	0.157	7.86e-71	0
PAK2	4.73e-75	-0.407285	0.335	0.642	8.25e-71	0
TCTEX1D2	5.08e-75	-0.266767	0.016	0.202	8.87e-71	0
TMEM14B	5.22e-75	-0.308019	0.324	0.615	9.11e-71	0
COL19A1	6.09e-75	0.473464	0.339	0.119	1.06e-70	0
ROMO1	7.12e-75	-0.552202	0.424	0.726	1.24e-70	0
ARL2	7.74e-75	-0.33692	0.042	0.265	1.35e-70	0
TIMM17A	8.94e-75	-0.355721	0.118	0.386	1.56e-70	0
AP1S1	9.33e-75	-0.332264	0.055	0.289	1.63e-70	0
FKBP5	1.22e-74	-0.35515	0.022	0.22	2.12e-70	0
UCP2	1.27e-74	-0.581794	0.864	0.887	2.22e-70	0
EIF3A	1.38e-74	-0.336108	0.265	0.555	2.41e-70	0
MRPS6	1.78e-74	-0.445209	0.168	0.458	3.12e-70	0
SRPK1	1.86e-74	-0.344507	0.083	0.333	3.25e-70	0
PRDX4	2.28e-74	-0.423408	0.104	0.369	3.98e-70	0
PRDM15	2.87e-74	-0.371363	0.017	0.208	5.02e-70	0
SOX4	2.9e-74	-0.356112	0.026	0.232	5.07e-70	0
GHITM	4.94e-74	-0.337406	0.271	0.563	8.63e-70	0
HOMER2	5.52e-74	-0.278493	0.008	0.18	9.63e-70	0
TRIP6	6.77e-74	-0.257013	0.012	0.195	1.18e-69	0
EBI3	1.04e-73	-0.69542	0.054	0.282	1.82e-69	0
CCDC109B	1.23e-73	0.287534	0.283	0.074	2.15e-69	0
LINC-PINT	1.53e-73	0.441175	0.347	0.106	2.67e-69	0
NUDC	2.15e-73	-0.415895	0.177	0.465	3.75e-69	0
COX17	2.25e-73	-0.414613	0.291	0.594	3.93e-69	0
RBM27	2.3e-73	-0.315064	0.031	0.24	4.01e-69	0
CIRBP	3.55e-73	0.439313	0.967	0.859	6.2e-69	0
RPL18A	4.28e-73	0.293489	1	1	7.48e-69	0
PSMA3	4.56e-73	-0.375745	0.177	0.46	7.96e-69	0
CYTH2	8.21e-73	-0.353925	0.042	0.261	1.43e-68	0
CHURC1	8.37e-73	-0.377513	0.266	0.562	1.46e-68	0
SRSF9	8.46e-73	-0.396043	0.334	0.635	1.48e-68	0
IL2RG	1.13e-72	0.519619	0.557	0.388	1.98e-68	0
SP100	1.39e-72	0.497777	0.665	0.511	2.42e-68	0
A1BG	1.56e-72	-0.390781	0.115	0.38	2.73e-68	0
MRPS21	2.05e-72	-0.416164	0.644	0.878	3.58e-68	0
SSBP1	3.05e-72	-0.350058	0.357	0.651	5.32e-68	0
NDUFB9	3.06e-72	-0.372369	0.436	0.73	5.34e-68	0
RPN2	3.78e-72	-0.410779	0.156	0.434	6.59e-68	0
MYO7B	5.31e-72	0.287504	0.201	0.026	9.27e-68	0
MT1X	5.52e-72	-0.318149	0.03	0.234	9.64e-68	0
GABARAPL2	7.83e-72	-0.261508	0.379	0.655	1.37e-67	0
RP6-159A1.4	7.94e-72	0.256942	0.146	0.007	1.39e-67	0
CACYBP	8e-72	-0.441482	0.206	0.498	1.4e-67	0
MRPL37	8.71e-72	-0.359381	0.107	0.366	1.52e-67	0
PHLDA1	9.39e-72	-0.37328	0	0.144	1.64e-67	0
TRIM28	1.09e-71	-0.400857	0.109	0.371	1.89e-67	0
PHPT1	1.88e-71	-0.431315	0.166	0.448	3.27e-67	0
EEF1E1	1.89e-71	-0.311176	0.033	0.239	3.3e-67	0
NDUFS5	1.96e-71	-0.49306	0.34	0.643	3.42e-67	0
TOR3A	2.08e-71	-0.388691	0.147	0.422	3.63e-67	0
SLIRP	2.1e-71	-0.38825	0.222	0.512	3.67e-67	0
SLC25A4	2.64e-71	-0.306787	0.039	0.25	4.61e-67	0
MRPL24	2.82e-71	-0.38231	0.098	0.353	4.92e-67	0
C6orf1	3.22e-71	0.258602	0.185	0.02	5.63e-67	0
PFN1	3.48e-71	-0.515111	1	0.999	6.07e-67	0
GPI	4.18e-71	-0.415915	0.204	0.492	7.29e-67	0
HMGB2	4.43e-71	-0.908527	0.154	0.425	7.73e-67	0
HIST1H4C	5.1e-71	-1.54133	0.454	0.696	8.9e-67	0
YIPF3	5.22e-71	-0.333154	0.14	0.405	9.1e-67	0
SLC44A1	5.41e-71	-0.321712	0.04	0.252	9.44e-67	0
ILK	5.93e-71	-0.411526	0.161	0.441	1.04e-66	0
HIST1H1C	7.01e-71	-0.592209	0.118	0.377	1.22e-66	0
CAT	8.34e-71	-0.379352	0.146	0.417	1.46e-66	0
TMEM14C	1.05e-70	-0.401518	0.16	0.438	1.83e-66	0
FDPS	1.29e-70	-0.379632	0.196	0.478	2.26e-66	0
HDLBP	1.53e-70	-0.391751	0.09	0.339	2.66e-66	0
PDHA1	1.84e-70	-0.312374	0.054	0.279	3.2e-66	0
C17orf49	1.89e-70	-0.388187	0.135	0.401	3.31e-66	0
RBM42	1.91e-70	-0.32479	0.145	0.408	3.33e-66	0
P4HA2	2.08e-70	-0.32289	0	0.142	3.64e-66	0
MORF4L1	2.21e-70	-0.337428	0.512	0.793	3.87e-66	0
PWP1	2.45e-70	-0.312904	0.143	0.402	4.28e-66	0
AP2M1	3.84e-70	-0.294957	0.247	0.521	6.71e-66	0
SEC13	4.05e-70	-0.343004	0.156	0.425	7.07e-66	0
STRAP	4.26e-70	-0.321585	0.246	0.525	7.44e-66	0
POLR2G	4.45e-70	-0.292739	0.258	0.532	7.76e-66	0
CCNI	5.47e-70	0.41282	0.979	0.883	9.55e-66	0
TPM4	5.62e-70	-0.521408	0.318	0.617	9.82e-66	0
LINC01420	8.15e-70	0.284312	0.237	0.045	1.42e-65	0
MMADHC	1.02e-69	-0.307342	0.216	0.487	1.78e-65	0
RPS23	1.1e-69	0.255079	1	1	1.92e-65	0
SELK	1.39e-69	0.296163	0.232	0.041	2.42e-65	0
MTDH	1.49e-69	-0.297083	0.414	0.695	2.61e-65	0
STK4	1.59e-69	0.35923	0.573	0.502	2.77e-65	0
PKIG	2.02e-69	-0.264187	0.356	0.627	3.53e-65	0
ENO1	2.25e-69	-0.866275	0.537	0.765	3.92e-65	0
NABP2	2.28e-69	-0.297274	0.046	0.26	3.99e-65	0
JUP	2.36e-69	-0.325207	0.032	0.233	4.12e-65	0
LPXN	3.26e-69	-0.32173	0.296	0.579	5.69e-65	0
RPL17	4.37e-69	-0.719945	0.993	0.933	7.64e-65	0
MED16	4.4e-69	-0.324785	0.054	0.275	7.67e-65	0
SNAPIN	4.41e-69	-0.308626	0.155	0.414	7.69e-65	0
FAS	5.2e-69	-0.295434	0.018	0.2	9.07e-65	0
SORL1	5.61e-69	-0.446381	0.156	0.429	9.8e-65	0
TCEA1	6.55e-69	-0.424607	0.542	0.814	1.14e-64	0
MCL1	6.94e-69	-0.377919	0.325	0.616	1.21e-64	0
PDIA4	8.64e-69	-0.479306	0.119	0.378	1.51e-64	0
LRRC41	9.5e-69	-0.309986	0.046	0.26	1.66e-64	0
ADRM1	9.55e-69	-0.299003	0.213	0.478	1.67e-64	0
PGK1	1.08e-68	-0.38954	0.482	0.766	1.88e-64	0
COMP	1.11e-68	-0.312167	0	0.138	1.93e-64	0
THYN1	1.2e-68	-0.311452	0.111	0.358	2.09e-64	0
VDAC2	1.38e-68	-0.30796	0.341	0.622	2.41e-64	0
TCF4	1.56e-68	-0.336398	0.416	0.701	2.72e-64	0
BCAP31	1.73e-68	-0.267436	0.25	0.511	3.01e-64	0
SIT1	1.87e-68	-0.487312	0.286	0.581	3.26e-64	0
HNRNPA2B1	2.69e-68	-0.437993	0.972	0.989	4.69e-64	0
RBM17	2.71e-68	-0.320282	0.272	0.55	4.73e-64	0
YWHAB	2.81e-68	-0.413852	0.83	0.948	4.9e-64	0
CAPN1	3.22e-68	-0.337583	0.114	0.367	5.62e-64	0
CRYZ	3.36e-68	-0.36047	0.054	0.273	5.86e-64	0
RIC3	4.06e-68	0.388621	0.304	0.086	7.08e-64	0
EIF4A2	7.17e-68	0.430413	0.692	0.602	1.25e-63	0
BAD	7.32e-68	-0.299571	0.047	0.259	1.28e-63	0
YIF1B	8.91e-68	-0.305311	0.086	0.319	1.56e-63	0
TXNL4A	1.26e-67	-0.34026	0.112	0.362	2.2e-63	0
SARNP	1.31e-67	-0.332737	0.065	0.291	2.29e-63	0
MPLKIP	1.62e-67	-0.315356	0.178	0.44	2.82e-63	0
TRAP1	1.65e-67	-0.378153	0.062	0.286	2.88e-63	0
MAD2L1	1.69e-67	-0.325139	0.012	0.18	2.95e-63	0
BZW2	1.91e-67	-0.32466	0.118	0.366	3.34e-63	0
ATP6V1D	2.1e-67	-0.32023	0.065	0.291	3.67e-63	0
ACAA2	2.19e-67	-0.290661	0.039	0.243	3.82e-63	0
IQCG	2.44e-67	-0.281936	0.025	0.214	4.25e-63	0
NREP	2.96e-67	-0.293554	0.021	0.205	5.17e-63	0
TGIF1	2.98e-67	-0.367221	0.07	0.3	5.19e-63	0
ACTG1	3.43e-67	-0.791386	1	0.983	5.99e-63	0
TIMM13	4.28e-67	-0.452943	0.189	0.467	7.47e-63	0
ALDH16A1	4.81e-67	-0.341047	0.075	0.308	8.4e-63	0
ERVK3-1	5.36e-67	-0.392955	0.121	0.377	9.35e-63	0
GLUL	6.09e-67	-0.297183	0.03	0.225	1.06e-62	0
NDUFB5	6.87e-67	-0.322135	0.219	0.49	1.2e-62	0
PFDN2	9.68e-67	-0.350325	0.234	0.513	1.69e-62	0
RPL5	9.98e-67	0.313726	1	1	1.74e-62	0
C17orf89	1.07e-66	0.261776	0.212	0.036	1.87e-62	0
POMP	1.33e-66	-0.379837	0.405	0.691	2.33e-62	0
HNRNPM	1.4e-66	-0.338734	0.311	0.593	2.44e-62	0
STIP1	1.56e-66	-0.368032	0.093	0.334	2.73e-62	0
PSMD3	1.89e-66	-0.330217	0.142	0.397	3.29e-62	0
RPS15A	2.13e-66	0.266635	1	1	3.73e-62	0
DDB1	2.14e-66	-0.331024	0.119	0.37	3.73e-62	0
PSMB7	2.26e-66	-0.377489	0.171	0.442	3.94e-62	0
JTB	2.91e-66	-0.326008	0.497	0.772	5.09e-62	0
RTN3	3.06e-66	-0.295691	0.044	0.249	5.34e-62	0
FAIM	3.2e-66	-0.2709	0.019	0.197	5.59e-62	0
ACAP1	4.14e-66	0.480996	0.523	0.359	7.22e-62	0
BABAM1	4.47e-66	-0.301522	0.074	0.3	7.81e-62	0
SPATS2	7.63e-66	-0.322928	0.048	0.257	1.33e-61	0
MAGOH	8.38e-66	-0.328828	0.205	0.474	1.46e-61	0
NUSAP1	8.46e-66	-0.412004	0.012	0.178	1.48e-61	0
MME	1.15e-65	-0.29278	0.005	0.158	2.01e-61	0
SMYD3	1.16e-65	-0.333734	0.057	0.273	2.02e-61	0
DECR1	1.19e-65	-0.303792	0.144	0.393	2.07e-61	0
NUCB1	1.21e-65	-0.309699	0.19	0.448	2.12e-61	0
APBB1IP	1.43e-65	-0.429164	0.374	0.663	2.49e-61	0
SHKBP1	1.62e-65	-0.314119	0.18	0.439	2.82e-61	0
BCL7A	1.65e-65	-0.415506	0.114	0.363	2.88e-61	0
RALA	1.75e-65	-0.34266	0.102	0.344	3.06e-61	0
RNF7	1.8e-65	-0.280193	0.266	0.531	3.15e-61	0
FAM60A	1.88e-65	0.289142	0.239	0.05	3.29e-61	0
SAP18	2.05e-65	-0.256844	0.447	0.711	3.58e-61	0
BANF1	2.06e-65	-0.286197	0.41	0.682	3.6e-61	0
C16orf13	2.78e-65	0.315088	0.254	0.057	4.85e-61	0
TMEM261	3.03e-65	0.272955	0.212	0.036	5.28e-61	0
ABHD14B	3.18e-65	-0.283594	0.282	0.548	5.55e-61	0
TRAPPC4	4.46e-65	-0.307092	0.096	0.331	7.79e-61	0
SERPINA9	4.95e-65	-0.396021	0.01	0.17	8.64e-61	0
RPS15	5.92e-65	-0.581707	1	1	1.03e-60	0
CYC1	6.74e-65	-0.396128	0.238	0.518	1.18e-60	0
PUF60	7.8e-65	-0.345164	0.169	0.431	1.36e-60	0
RPL8	7.93e-65	0.260843	1	1	1.38e-60	0
PSMC3	9.76e-65	-0.400697	0.114	0.361	1.7e-60	0
NTPCR	1.05e-64	-0.298274	0.06	0.275	1.83e-60	0
C12orf75	1.49e-64	-0.631984	0.146	0.399	2.59e-60	0
NCL	1.56e-64	-0.654694	0.65	0.843	2.72e-60	0
UCHL5	2.09e-64	-0.306575	0.106	0.342	3.64e-60	0
NDUFS4	2.71e-64	-0.316999	0.111	0.353	4.73e-60	0
SMARCC1	3.11e-64	-0.317535	0.169	0.422	5.43e-60	0
ZYX	3.17e-64	-0.392713	0.143	0.401	5.54e-60	0
SEC11C	3.62e-64	-0.42801	0.162	0.426	6.32e-60	0
GRWD1	3.73e-64	-0.336201	0.08	0.309	6.51e-60	0
CYB5A	4.2e-64	-0.327893	0.11	0.349	7.34e-60	0
CANX	4.53e-64	-0.400899	0.186	0.454	7.9e-60	0
ARF4	4.68e-64	-0.317565	0.19	0.449	8.17e-60	0
ADORA2A	6.17e-64	-0.359278	0.067	0.287	1.08e-59	0
TSPAN13	7.02e-64	0.500106	0.437	0.187	1.23e-59	0
RBX1	7.12e-64	-0.253237	0.375	0.637	1.24e-59	0
HDAC1	8.02e-64	-0.468388	0.265	0.548	1.4e-59	0
PPP1R7	8.16e-64	-0.355269	0.157	0.416	1.42e-59	0
RSRP1	8.28e-64	0.483645	0.656	0.494	1.45e-59	0
C19orf66	8.93e-64	0.413333	0.357	0.134	1.56e-59	0
PTOV1	9.24e-64	-0.33632	0.142	0.394	1.61e-59	0
CYB5R3	9.57e-64	-0.444422	0.204	0.478	1.67e-59	0
TUBB4B	1.23e-63	-0.675242	0.091	0.318	2.15e-59	0
POLR2F	1.41e-63	-0.304469	0.169	0.421	2.46e-59	0
PSMC2	1.48e-63	-0.341833	0.082	0.31	2.59e-59	0
SUGT1	1.56e-63	-0.335407	0.138	0.389	2.72e-59	0
PAPSS1	1.65e-63	-0.312862	0.068	0.287	2.88e-59	0
TUBA4A	1.7e-63	-0.404412	0.277	0.558	2.96e-59	0
RAB33A	1.82e-63	-0.312314	0.04	0.235	3.18e-59	0
SYK	1.84e-63	-0.475304	0.527	0.786	3.21e-59	0
MRPS18A	1.99e-63	-0.286624	0.085	0.308	3.47e-59	0
VPS25	2.39e-63	-0.297494	0.102	0.334	4.17e-59	0
IGHV7-4-1	2.4e-63	-0.906142	0	0.128	4.19e-59	0
SNAP47	2.46e-63	-0.306621	0.043	0.242	4.29e-59	0
PDIA3	2.51e-63	-0.466422	0.436	0.716	4.37e-59	0
ATP6V1G1	2.54e-63	0.391458	0.78	0.718	4.43e-59	0
MRPS24	3.15e-63	-0.313727	0.188	0.446	5.5e-59	0
EIF2S2	4.17e-63	-0.282418	0.293	0.554	7.28e-59	0
SF3B5	4.2e-63	-0.284866	0.312	0.577	7.32e-59	0
HSPH1	4.37e-63	-0.383936	0.082	0.309	7.63e-59	0
GPX7	4.46e-63	-0.301558	0.102	0.333	7.78e-59	0
BRI3BP	4.67e-63	-0.381762	0.103	0.341	8.16e-59	0
MYEOV2	4.94e-63	0.296139	0.25	0.058	8.63e-59	0
CFLAR	5.1e-63	-0.437658	0.167	0.429	8.91e-59	0
MRPS16	5.93e-63	-0.268541	0.165	0.401	1.04e-58	0
MRPL32	6.05e-63	-0.306244	0.097	0.33	1.06e-58	0
PRDX2	6.44e-63	-0.684779	0.146	0.383	1.12e-58	0
IGBP1	7.16e-63	-0.309953	0.239	0.502	1.25e-58	0
COX14	8.22e-63	-0.362193	0.29	0.568	1.44e-58	0
TRAFD1	1.04e-62	-0.473342	0.142	0.389	1.82e-58	0
NDUFB6	1.06e-62	-0.306704	0.221	0.482	1.85e-58	0
ANKRD44	1.08e-62	0.475136	0.497	0.325	1.89e-58	0
GLRX3	1.13e-62	-0.333275	0.105	0.343	1.98e-58	0
IGKV1D-39	1.23e-62	-1.40633	0.019	0.149	2.15e-58	0
ETFB	1.32e-62	-0.330732	0.167	0.424	2.3e-58	0
NDUFS6	1.4e-62	-0.359735	0.215	0.483	2.45e-58	0
LAIR1	1.42e-62	0.294994	0.222	0.043	2.49e-58	0
DTD2	1.59e-62	-0.282363	0.026	0.205	2.78e-58	0
NOL7	1.63e-62	-0.310202	0.278	0.546	2.84e-58	0
C1QBP	1.77e-62	-0.390767	0.399	0.68	3.09e-58	0
SCAND1	2.16e-62	-0.285906	0.313	0.577	3.76e-58	0
CNPY2	2.65e-62	-0.305229	0.067	0.282	4.63e-58	0
SH3BP1	2.67e-62	-0.327241	0.093	0.324	4.67e-58	0
UBE2F	2.84e-62	-0.251053	0.025	0.203	4.96e-58	0
ECHS1	3.16e-62	-0.345435	0.142	0.394	5.52e-58	0
SNRPE	3.42e-62	-0.373225	0.342	0.621	5.97e-58	0
MRPS15	3.52e-62	-0.323979	0.136	0.381	6.15e-58	0
GNG7	3.86e-62	0.374358	0.353	0.121	6.74e-58	0
ATIC	3.87e-62	-0.457439	0.147	0.4	6.76e-58	0
ACAT1	4.55e-62	-0.284331	0.037	0.229	7.95e-58	0
UBE2L6	4.79e-62	-0.405781	0.358	0.639	8.37e-58	0
SMS	4.87e-62	-0.383479	0.162	0.421	8.5e-58	0
GSTM1	5.08e-62	-0.981981	0	0.125	8.87e-58	0
GPRIN3	5.53e-62	-0.255031	0.013	0.173	9.65e-58	0
MRPS14	5.68e-62	-0.291094	0.15	0.392	9.92e-58	0
ATP6AP2	6.55e-62	-0.31237	0.166	0.418	1.14e-57	0
C12orf45	6.99e-62	-0.262182	0.049	0.245	1.22e-57	0
IGHG4	8.27e-62	-0.314555	0.003	0.141	1.44e-57	0
STK17A	9.36e-62	0.509122	0.773	0.619	1.63e-57	0
TMC8	9.44e-62	0.437349	0.439	0.262	1.65e-57	0
TIMM8B	9.98e-62	-0.373629	0.165	0.424	1.74e-57	0
TPM3	1.21e-61	-0.457392	0.867	0.911	2.11e-57	0
NDUFA7	1.23e-61	-0.298884	0.053	0.258	2.15e-57	0
PTPRK	1.3e-61	0.254664	0.17	0.021	2.27e-57	0
HOTAIRM1	1.32e-61	-0.262062	0.03	0.211	2.3e-57	0
MED25	2.32e-61	-0.288582	0.069	0.283	4.06e-57	0
FH	2.54e-61	-0.306657	0.062	0.272	4.43e-57	0
POLR2I	2.98e-61	-0.324574	0.208	0.468	5.21e-57	0
ICAM3	3.05e-61	0.503666	0.56	0.336	5.32e-57	0
ZNF593	3.66e-61	-0.345601	0.107	0.342	6.39e-57	0
EIF5A	4.28e-61	-0.389888	0.4	0.677	7.47e-57	0
MRPL11	4.43e-61	-0.302545	0.197	0.45	7.74e-57	0
GRSF1	5.02e-61	-0.290571	0.186	0.432	8.76e-57	0
PDHB	5.24e-61	-0.311916	0.134	0.375	9.15e-57	0
TIMM50	5.82e-61	-0.307223	0.076	0.295	1.02e-56	0
IARS2	6.15e-61	-0.303356	0.117	0.348	1.07e-56	0
NENF	6.47e-61	-0.304142	0.158	0.404	1.13e-56	0
MCM2	6.62e-61	-0.313402	0.021	0.19	1.16e-56	0
FERMT3	8.19e-61	-0.373626	0.224	0.492	1.43e-56	0
PHB	8.24e-61	-0.406286	0.211	0.478	1.44e-56	0
PHF19	8.48e-61	-0.305825	0.019	0.185	1.48e-56	0
CHCHD1	9.31e-61	-0.297602	0.153	0.393	1.63e-56	0
SCNM1	1.19e-60	-0.291452	0.149	0.388	2.08e-56	0
PSMD1	1.42e-60	-0.348578	0.08	0.301	2.48e-56	0
SEC61G	1.49e-60	-0.319945	0.436	0.704	2.6e-56	0
FUS	2.56e-60	0.39178	0.706	0.64	4.47e-56	0
PRMT5	2.78e-60	-0.256029	0.031	0.212	4.85e-56	0
NUDT21	2.98e-60	-0.284484	0.21	0.459	5.2e-56	0
CLINT1	3.01e-60	-0.254276	0.167	0.395	5.25e-56	0
AC245100.1	3.11e-60	0.260079	0.186	0.029	5.43e-56	0
CMTM3	3.98e-60	-0.354638	0.037	0.224	6.95e-56	0
RFXANK	7.09e-60	-0.286491	0.115	0.345	1.24e-55	0
MRFAP1	7.24e-60	-0.305604	0.159	0.404	1.26e-55	0
ADK	8e-60	0.478402	0.422	0.237	1.4e-55	0
TWF2	8.28e-60	-0.288892	0.24	0.495	1.45e-55	0
ALAS1	9.97e-60	-0.258783	0.034	0.216	1.74e-55	0
AP2A1	1.06e-59	-0.266568	0.08	0.288	1.86e-55	0
PABPC4	1.09e-59	-0.301664	0.111	0.339	1.9e-55	0
FCRL1	1.13e-59	0.529909	0.451	0.223	1.98e-55	0
NDUFA1	1.49e-59	-0.38615	0.599	0.838	2.61e-55	0
FGD2	2.34e-59	0.427859	0.447	0.306	4.08e-55	0
RP11-325F22.2	2.49e-59	0.281733	0.16	0.019	4.34e-55	0
SRA1	2.7e-59	-0.289622	0.103	0.325	4.71e-55	0
PAPD4	3.12e-59	0.251138	0.187	0.03	5.45e-55	0
EIF2D	3.53e-59	-0.268725	0.092	0.305	6.16e-55	0
TBCB	4.18e-59	-0.267792	0.24	0.485	7.3e-55	0
RBBP7	4.27e-59	-0.359392	0.202	0.459	7.45e-55	0
TOMM20	4.49e-59	-0.31223	0.485	0.746	7.84e-55	0
SNX2	4.75e-59	0.420897	0.615	0.502	8.3e-55	0
MRPL28	5.62e-59	-0.304833	0.132	0.37	9.82e-55	0
G3BP1	6.09e-59	-0.250653	0.258	0.501	1.06e-54	0
TAPBP	6.76e-59	0.268833	0.64	0.657	1.18e-54	0
MCM3	8.29e-59	-0.368661	0.064	0.269	1.45e-54	0
MCOLN2	1.04e-58	-0.314117	0.066	0.274	1.81e-54	0
COMMD4	1.55e-58	-0.283598	0.08	0.292	2.71e-54	0
KIAA1551	1.56e-58	0.479365	0.458	0.216	2.72e-54	0
CCDC124	1.57e-58	-0.298815	0.149	0.385	2.74e-54	0
ITGAE	1.74e-58	-0.363425	0.17	0.421	3.03e-54	0
ACTR2	1.77e-58	-0.290386	0.441	0.7	3.09e-54	0
MPZL1	2.17e-58	-0.278621	0.055	0.254	3.8e-54	0
IFITM2	2.3e-58	0.463271	0.732	0.601	4.01e-54	0
EMC10	2.4e-58	-0.285144	0.203	0.446	4.18e-54	0
SUMO1	2.74e-58	-0.317606	0.366	0.63	4.79e-54	0
MLEC	3.02e-58	-0.29096	0.122	0.349	5.27e-54	0
EHD4	3.14e-58	-0.3059	0.049	0.243	5.47e-54	0
YBEY	3.38e-58	-0.261747	0.107	0.321	5.9e-54	0
TBRG1	3.38e-58	0.399308	0.455	0.293	5.91e-54	0
NASP	5.97e-58	-0.388457	0.181	0.435	1.04e-53	0
DNPH1	6.01e-58	-0.282518	0.306	0.56	1.05e-53	0
KRAS	6.38e-58	-0.339967	0.143	0.385	1.11e-53	0
RPS5	6.52e-58	-0.794173	1	1	1.14e-53	0
PGD	7.48e-58	-0.382797	0.064	0.264	1.31e-53	0
GCSAM	7.57e-58	-0.389144	0.079	0.292	1.32e-53	0
IGHE	9.64e-58	-0.570244	0.002	0.13	1.68e-53	0
MRPL9	1.17e-57	-0.253669	0.149	0.373	2.04e-53	0
DRG1	1.18e-57	-0.260965	0.083	0.29	2.06e-53	0
RNF121	1.31e-57	-0.282054	0.045	0.234	2.29e-53	0
GTPBP4	1.4e-57	-0.32347	0.089	0.307	2.44e-53	0
PSAP	1.58e-57	-0.410723	0.307	0.577	2.76e-53	0
GNAS	1.72e-57	-0.2678	0.436	0.69	3e-53	0
PPP2R5C	1.8e-57	-0.32199	0.103	0.328	3.15e-53	0
METAP2	2.06e-57	-0.388329	0.218	0.476	3.6e-53	0
METTL5	2.33e-57	-0.40951	0.155	0.4	4.07e-53	0
MYBL2	2.39e-57	-0.297934	0.012	0.16	4.17e-53	0
PPP1CA	3.44e-57	-0.368734	0.674	0.881	6.01e-53	0
THOP1	3.7e-57	-0.277305	0.034	0.212	6.45e-53	0
CDC73	3.92e-57	-0.301925	0.096	0.316	6.85e-53	0
RPS18	4.54e-57	0.302757	1	1	7.92e-53	0
LIMK1	4.63e-57	-0.282698	0.033	0.21	8.08e-53	0
BID	5.05e-57	-0.356048	0.115	0.343	8.82e-53	0
ATG3	5.12e-57	-0.267768	0.163	0.392	8.94e-53	0
PLSCR1	5.4e-57	-0.416226	0.104	0.329	9.44e-53	0
CHMP4B	5.59e-57	-0.300373	0.127	0.358	9.75e-53	0
LITAF	5.62e-57	0.476663	0.495	0.29	9.81e-53	0
YME1L1	7.76e-57	-0.312588	0.201	0.447	1.35e-52	0
SERPINE2	7.88e-57	-0.372059	0.019	0.173	1.38e-52	0
PRPF40A	8.06e-57	-0.252226	0.237	0.473	1.41e-52	0
TOMM40	8.2e-57	-0.381856	0.113	0.34	1.43e-52	0
RPS9	8.8e-57	0.300852	1	0.997	1.54e-52	0
DDX46	8.89e-57	-0.266311	0.226	0.464	1.55e-52	0
STX7	1.03e-56	0.299188	0.619	0.63	1.79e-52	0
CUEDC2	1.24e-56	-0.259943	0.137	0.359	2.16e-52	0
VAMP2	1.24e-56	-0.301332	0.164	0.399	2.16e-52	0
RBM4	1.33e-56	-0.292497	0.126	0.353	2.31e-52	0
ACO2	1.66e-56	-0.306219	0.146	0.379	2.91e-52	0
CD81	1.8e-56	-0.438508	0.139	0.375	3.15e-52	0
GNG11	1.86e-56	-0.336859	0.02	0.18	3.25e-52	0
NDUFA6	2.05e-56	-0.270336	0.222	0.461	3.59e-52	0
GTF2H5	2.08e-56	-0.258248	0.17	0.397	3.62e-52	0
DAZAP2	2.33e-56	0.38381	0.833	0.762	4.06e-52	0
FCHSD2	2.97e-56	0.431458	0.456	0.291	5.19e-52	0
UBE2T	3.2e-56	-0.298472	0.027	0.195	5.59e-52	0
SLC1A4	3.23e-56	-0.314101	0.016	0.169	5.63e-52	0
PVT1	3.33e-56	-0.278683	0.04	0.22	5.82e-52	0
GRN	3.66e-56	-0.406142	0.194	0.447	6.38e-52	0
FIBP	4.1e-56	-0.275687	0.197	0.435	7.16e-52	0
SLBP	4.14e-56	-0.427142	0.164	0.409	7.23e-52	0
TRAF3IP3	4.9e-56	0.445712	0.532	0.378	8.55e-52	0
CENPF	5.97e-56	-0.4496	0.005	0.135	1.04e-51	0
CNOT3	7.45e-56	-0.274312	0.058	0.251	1.3e-51	0
ARF3	9.74e-56	-0.273832	0.104	0.317	1.7e-51	0
SUPT16H	1.04e-55	-0.344381	0.138	0.372	1.82e-51	0
UBL7	1.16e-55	-0.306283	0.149	0.385	2.02e-51	0
DBI	1.26e-55	-0.318726	0.512	0.764	2.19e-51	0
YWHAQ	1.27e-55	-0.317762	0.3	0.556	2.21e-51	0
DRAM2	1.57e-55	0.445168	0.468	0.311	2.74e-51	0
SNRPF	2.08e-55	-0.368558	0.363	0.627	3.63e-51	0
PAICS	2.08e-55	-0.433172	0.102	0.319	3.63e-51	0
CIITA	2.2e-55	0.451772	0.486	0.333	3.84e-51	0
DPP3	2.28e-55	-0.251486	0.041	0.221	3.99e-51	0
RNF126	2.92e-55	-0.330093	0.188	0.433	5.1e-51	0
PARP14	3.12e-55	0.469478	0.468	0.286	5.44e-51	0
PCNA	3.18e-55	-0.381938	0.041	0.216	5.55e-51	0
MTA3	3.19e-55	-0.274709	0.03	0.199	5.57e-51	0
MRPL27	3.47e-55	-0.263614	0.127	0.344	6.05e-51	0
TIMM23	3.59e-55	-0.305832	0.089	0.302	6.27e-51	0
HIST1H2AC	4.21e-55	-0.482143	0.157	0.397	7.34e-51	0
PSMD12	4.22e-55	-0.259275	0.084	0.283	7.37e-51	0
COMMD3	5.69e-55	-0.286819	0.061	0.257	9.92e-51	0
TLR9	5.7e-55	-0.26802	0.036	0.209	9.95e-51	0
BNIP3	6.69e-55	-0.272006	0.044	0.225	1.17e-50	0
ADSL	6.95e-55	-0.279032	0.152	0.378	1.21e-50	0
RPL13A	7.08e-55	-0.720052	1	0.998	1.24e-50	0
COTL1	8.19e-55	-0.411654	0.91	0.898	1.43e-50	0
MFSD1	8.22e-55	-0.326553	0.118	0.343	1.43e-50	0
NAA38	8.42e-55	-0.255052	0.304	0.546	1.47e-50	0
COPB2	8.97e-55	-0.27535	0.139	0.362	1.57e-50	0
TPX2	9.68e-55	-0.289298	0.002	0.124	1.69e-50	0
RRBP1	1.01e-54	-0.281138	0.026	0.189	1.76e-50	0
C8orf59	1.07e-54	0.35345	0.574	0.312	1.87e-50	0
NOP58	1.25e-54	-0.291394	0.25	0.493	2.18e-50	0
TMEM14A	1.29e-54	-0.270963	0.054	0.244	2.25e-50	0
CISD1	1.36e-54	-0.304101	0.078	0.282	2.37e-50	0
SPCS1	1.4e-54	-0.31411	0.539	0.786	2.44e-50	0
RPL36A	1.44e-54	-0.515911	0.991	0.99	2.51e-50	0
SSR3	1.68e-54	-0.297253	0.176	0.412	2.92e-50	0
PTPRE	1.79e-54	-0.295057	0.044	0.223	3.12e-50	0
SEC23B	1.8e-54	-0.263166	0.06	0.252	3.15e-50	0
GPS1	1.86e-54	-0.266064	0.088	0.292	3.24e-50	0
TRUB2	2.35e-54	-0.258694	0.047	0.231	4.1e-50	0
CKS2	2.79e-54	-0.52504	0.108	0.319	4.87e-50	0
PARP15	4.17e-54	0.447156	0.433	0.254	7.28e-50	0
POU2AF1	4.38e-54	-0.41782	0.392	0.655	7.65e-50	0
PMPCA	4.4e-54	-0.299389	0.09	0.301	7.68e-50	0
BCL3	5.22e-54	-0.348753	0.122	0.344	9.11e-50	0
MYCBP2	6.37e-54	0.344665	0.476	0.405	1.11e-49	0
MRPS23	6.51e-54	-0.281784	0.107	0.32	1.14e-49	0
GORASP2	7.25e-54	-0.272084	0.123	0.338	1.27e-49	0
PIH1D1	8.76e-54	-0.287058	0.214	0.45	1.53e-49	0
EIF3K	9.05e-54	-0.331708	0.921	0.97	1.58e-49	0
PSMA7	9.15e-54	-0.354444	0.598	0.829	1.6e-49	0
SNRPB	9.21e-54	-0.378715	0.468	0.724	1.61e-49	0
EIF4G1	9.4e-54	-0.313669	0.137	0.364	1.64e-49	0
UQCRQ	1.06e-53	-0.396865	0.401	0.662	1.85e-49	0
ANXA2R	1.15e-53	0.327844	0.268	0.082	2.01e-49	0
MRPL48	1.26e-53	-0.264578	0.077	0.278	2.19e-49	0
OSBPL11	1.44e-53	-0.255796	0.032	0.199	2.51e-49	0
COMMD6	1.59e-53	0.378566	0.974	0.918	2.78e-49	0
ERCC1	2.02e-53	-0.276513	0.231	0.467	3.52e-49	0
IDH3G	2.15e-53	-0.272803	0.124	0.341	3.76e-49	0
BCCIP	2.79e-53	-0.272922	0.177	0.405	4.87e-49	0
CBLB	2.98e-53	-0.362232	0.121	0.344	5.19e-49	0
TYMS	3.1e-53	-0.429338	0.002	0.118	5.42e-49	0
CD3D	3.38e-53	-0.280831	0	0.108	5.9e-49	0
RP11-290D2.6	3.42e-53	0.284238	0.167	0.027	5.97e-49	0
GSTO1	3.48e-53	-0.311524	0.153	0.385	6.07e-49	0
DCTPP1	3.53e-53	-0.334996	0.131	0.357	6.16e-49	0
CHI3L2	4.48e-53	-0.270554	0.016	0.161	7.81e-49	0
COPS6	4.68e-53	-0.346281	0.216	0.464	8.17e-49	0
HSPA8	4.74e-53	-0.555674	0.939	0.927	8.27e-49	0
AHNAK	7.47e-53	-0.481952	0.078	0.276	1.3e-48	0
HLA-DOA	8.21e-53	0.427185	0.46	0.277	1.43e-48	0
SMYD2	8.87e-53	-0.254009	0.052	0.234	1.55e-48	0
H2AFZ	9.41e-53	-0.87192	0.507	0.722	1.64e-48	0
LAPTM5	1e-52	-0.322972	0.995	0.936	1.75e-48	0
TOP2A	1.09e-52	-0.382438	0.001	0.113	1.9e-48	0
COPA	1.22e-52	-0.281004	0.143	0.363	2.12e-48	0
ID3	1.22e-52	0.500575	0.531	0.293	2.13e-48	0
ZCRB1	1.24e-52	-0.271549	0.13	0.346	2.17e-48	0
PARK7	1.41e-52	-0.457392	0.587	0.81	2.45e-48	0
JCHAIN	1.42e-52	-0.957055	0.101	0.25	2.47e-48	0
SSR4	1.75e-52	-0.424583	0.716	0.867	3.06e-48	0
CNP	1.99e-52	-0.251903	0.054	0.237	3.48e-48	0
MRPS2	2.05e-52	-0.261256	0.091	0.292	3.58e-48	0
H2AFY	2.13e-52	-0.385565	0.207	0.452	3.72e-48	0
PTPN1	2.3e-52	-0.462852	0.304	0.561	4.01e-48	0
MRPS34	2.31e-52	-0.304677	0.282	0.53	4.03e-48	0
BUD31	3.29e-52	-0.25649	0.212	0.441	5.74e-48	0
ARPC1B	3.55e-52	-0.454469	0.835	0.838	6.2e-48	0
MRPL13	3.62e-52	-0.314747	0.121	0.342	6.32e-48	0
SYMPK	4.91e-52	-0.269912	0.103	0.31	8.57e-48	0
LINC00467	4.95e-52	-0.261143	0.034	0.2	8.64e-48	0
SMC3	5.29e-52	-0.317571	0.128	0.351	9.24e-48	0
RPL39L	6.48e-52	-0.272901	0.026	0.182	1.13e-47	0
MFSD10	7.47e-52	-0.25845	0.191	0.414	1.3e-47	0
ZNF586	8.88e-52	-0.286037	0.065	0.255	1.55e-47	0
MRPS7	8.97e-52	-0.282824	0.175	0.405	1.57e-47	0
NUTF2	9.48e-52	-0.290341	0.242	0.482	1.65e-47	0
PFDN4	9.75e-52	-0.258245	0.115	0.323	1.7e-47	0
APEH	1e-51	-0.283375	0.093	0.299	1.75e-47	0
PDAP1	1.07e-51	-0.280905	0.223	0.457	1.87e-47	0
PPIF	1.07e-51	-0.283614	0.064	0.253	1.87e-47	0
KMT2E	1.2e-51	0.329416	0.572	0.517	2.09e-47	0
ARHGAP17	1.25e-51	-0.389487	0.307	0.563	2.18e-47	0
EBNA1BP2	1.29e-51	-0.312689	0.091	0.296	2.26e-47	0
AKR7A2	1.43e-51	-0.342262	0.138	0.363	2.5e-47	0
FEN1	1.46e-51	-0.297977	0.021	0.17	2.54e-47	0
RPS27L	1.53e-51	-0.406898	0.36	0.617	2.67e-47	0
CNIH4	1.75e-51	-0.279941	0.076	0.273	3.06e-47	0
DTYMK	1.78e-51	-0.373872	0.063	0.243	3.12e-47	0
SRP14	1.8e-51	-0.506442	0.963	0.986	3.15e-47	0
HLA-C	1.94e-51	-0.614822	0.998	0.975	3.38e-47	0
RFTN1	2.25e-51	-0.373377	0.293	0.544	3.94e-47	0
2023-09-09	2.55e-51	0.424783	0.621	0.367	4.45e-47	0
ATP6V0D1	2.59e-51	-0.297888	0.18	0.412	4.52e-47	0
FAM50A	2.6e-51	-0.250688	0.108	0.308	4.54e-47	0
RHOG	2.75e-51	-0.311992	0.311	0.561	4.79e-47	0
MSH6	3.48e-51	-0.289004	0.04	0.21	6.08e-47	0
ACTN4	3.73e-51	-0.290589	0.128	0.345	6.52e-47	0
HACD4	3.82e-51	-0.271091	0.058	0.241	6.68e-47	0
AATF	4.16e-51	-0.262693	0.136	0.349	7.26e-47	0
TSC22D3	5.66e-51	0.587958	0.654	0.454	9.88e-47	0
PRPF19	6.49e-51	-0.271352	0.111	0.318	1.13e-46	0
DCUN1D1	1.1e-50	-0.252339	0.045	0.218	1.92e-46	0
HADH	1.16e-50	-0.273921	0.079	0.275	2.03e-46	0
HIST1H2BC	1.22e-50	-0.288406	0.04	0.208	2.13e-46	0
DLD	1.36e-50	-0.281222	0.074	0.267	2.37e-46	0
MRPL20	1.4e-50	-0.303874	0.311	0.556	2.45e-46	0
NUCKS1	1.61e-50	-0.331727	0.359	0.608	2.8e-46	0
SNX6	1.69e-50	-0.287449	0.239	0.476	2.95e-46	0
PLPP5	1.84e-50	0.462375	0.311	0.126	3.22e-46	0
TIMMDC1	1.97e-50	-0.293258	0.121	0.335	3.45e-46	0
EIF4H	2.04e-50	-0.289723	0.3	0.542	3.57e-46	0
SDHB	2.3e-50	-0.311416	0.122	0.338	4.01e-46	0
DDX54	2.32e-50	-0.38028	0.131	0.351	4.05e-46	0
MRPL47	2.63e-50	-0.272588	0.11	0.316	4.59e-46	0
MTRNR2L8	2.64e-50	0.461671	0.398	0.186	4.61e-46	0
KIAA0430	2.88e-50	0.257756	0.205	0.047	5.02e-46	0
ITPA	3.24e-50	-0.282091	0.119	0.332	5.66e-46	0
HDGF	3.98e-50	-0.264489	0.056	0.236	6.95e-46	0
SIGLEC10	4.04e-50	-0.437166	0.181	0.413	7.05e-46	0
CENPW	4.09e-50	-0.26974	0.012	0.146	7.13e-46	0
HNRNPAB	4.09e-50	-0.414904	0.132	0.35	7.15e-46	0
CCR7	5.4e-50	-0.695945	0.202	0.418	9.42e-46	0
TRAPPC2L	6.61e-50	-0.289986	0.159	0.381	1.15e-45	0
HSPB11	7.62e-50	-0.287416	0.141	0.356	1.33e-45	0
ERBB2IP	7.78e-50	0.256899	0.182	0.036	1.36e-45	0
RRM1	8.19e-50	-0.281063	0.037	0.199	1.43e-45	0
SNRPG	8.93e-50	-0.452143	0.521	0.757	1.56e-45	0
BPNT1	1.13e-49	-0.265469	0.047	0.22	1.98e-45	0
TMED3	1.24e-49	-0.31576	0.107	0.316	2.16e-45	0
C19orf48	1.26e-49	-0.327421	0.106	0.313	2.19e-45	0
BUB3	1.29e-49	-0.271003	0.252	0.483	2.25e-45	0
REL	1.36e-49	0.432821	0.647	0.507	2.38e-45	0
IMPDH1	1.4e-49	-0.260052	0.058	0.237	2.44e-45	0
USP15	1.55e-49	0.325176	0.437	0.349	2.71e-45	0
GPATCH4	1.63e-49	-0.275479	0.088	0.284	2.84e-45	0
PRPSAP2	1.64e-49	-0.377692	0.154	0.379	2.86e-45	0
CRIP1	1.79e-49	-0.513413	0.14	0.358	3.13e-45	0
ZWINT	2.23e-49	-0.258411	0.003	0.117	3.89e-45	0
TOMM5	2.52e-49	-0.265393	0.403	0.643	4.4e-45	0
SF3A3	2.55e-49	-0.279747	0.132	0.344	4.44e-45	0
MID1IP1	2.96e-49	-0.351112	0.062	0.242	5.16e-45	0
LAGE3	3.01e-49	-0.288712	0.136	0.352	5.26e-45	0
PBDC1	3.16e-49	-0.262388	0.096	0.293	5.52e-45	0
NDUFA4	3.39e-49	-0.451615	0.814	0.912	5.91e-45	0
PPA2	3.49e-49	-0.255055	0.091	0.283	6.1e-45	0
GARS	3.73e-49	-0.257958	0.145	0.349	6.51e-45	0
LYRM4	4.02e-49	-0.33271	0.145	0.365	7.02e-45	0
AIMP2	4.88e-49	-0.271839	0.056	0.233	8.52e-45	0
RALBP1	5.57e-49	-0.262864	0.079	0.269	9.72e-45	0
UBE2C	5.75e-49	-0.443524	0.002	0.112	1e-44	0
CDC5L	6.52e-49	-0.253998	0.111	0.309	1.14e-44	0
FXYD2	9.2e-49	-0.28092	0.017	0.154	1.61e-44	0
SBNO1	9.38e-49	-0.263282	0.144	0.355	1.64e-44	0
EXOSC4	9.39e-49	-0.25598	0.072	0.257	1.64e-44	0
COPB1	9.46e-49	-0.266286	0.181	0.402	1.65e-44	0
DNAJC8	1.31e-48	-0.250671	0.286	0.514	2.28e-44	0
TBL1XR1	1.36e-48	-0.303371	0.125	0.337	2.38e-44	0
TFDP1	1.47e-48	-0.308698	0.1	0.302	2.57e-44	0
MYO1C	1.74e-48	-0.252316	0.05	0.218	3.04e-44	0
TCP1	2.25e-48	-0.308813	0.167	0.388	3.93e-44	0
HSPA9	2.29e-48	-0.345566	0.184	0.412	4.01e-44	0
TNFRSF17	2.5e-48	-0.439505	0.068	0.238	4.37e-44	0
NFKBIZ	2.93e-48	-0.425164	0.152	0.373	5.11e-44	0
NSFL1C	2.97e-48	-0.258094	0.151	0.361	5.19e-44	0
FAM162A	3.19e-48	-0.364959	0.195	0.428	5.57e-44	0
UBE2K	3.77e-48	-0.260219	0.128	0.332	6.58e-44	0
SLC25A3	3.91e-48	-0.33986	0.745	0.905	6.83e-44	0
PPIB	3.96e-48	-0.48859	0.736	0.876	6.91e-44	0
DESI2	4.41e-48	-0.25027	0.088	0.276	7.7e-44	0
LMAN2	4.71e-48	-0.269318	0.209	0.431	8.22e-44	0
COA4	5.4e-48	-0.272532	0.191	0.413	9.42e-44	0
CCDC106	7.13e-48	-0.282229	0.084	0.276	1.24e-43	0
RPL18	9.28e-48	-0.691145	1	1	1.62e-43	0
SMC1A	1.04e-47	-0.277102	0.138	0.345	1.82e-43	0
S100A4	1.22e-47	-0.678541	0.151	0.361	2.13e-43	0
BCL6	1.26e-47	-0.29606	0.043	0.205	2.2e-43	0
JAK1	1.58e-47	-0.38494	0.445	0.689	2.76e-43	0
ITGA4	1.95e-47	0.407463	0.451	0.233	3.41e-43	0
ZBTB38	2.34e-47	-0.31704	0.064	0.24	4.09e-43	0
HSBP1	2.55e-47	-0.295423	0.25	0.482	4.46e-43	0
IQSEC1	2.67e-47	-0.282078	0.062	0.24	4.65e-43	0
CTSZ	2.67e-47	-0.282253	0.181	0.4	4.67e-43	0
PES1	3.01e-47	-0.261102	0.075	0.26	5.26e-43	0
TSG101	3.2e-47	-0.276749	0.126	0.334	5.59e-43	0
POLD2	3.34e-47	-0.290193	0.117	0.321	5.82e-43	0
SYTL1	3.35e-47	0.412899	0.415	0.214	5.86e-43	0
CD22	3.39e-47	0.431156	0.636	0.512	5.92e-43	0
MFAP1	3.42e-47	-0.254086	0.09	0.28	5.97e-43	0
MIB2	4.54e-47	-0.272541	0.065	0.243	7.93e-43	0
CCNB2	5.06e-47	-0.296949	0.002	0.105	8.83e-43	0
UQCR10	5.94e-47	-0.320761	0.687	0.877	1.04e-42	0
IMMT	6.67e-47	-0.272325	0.113	0.313	1.17e-42	0
PSMC5	6.76e-47	-0.282431	0.213	0.438	1.18e-42	0
EML6	6.98e-47	-0.361654	0.016	0.149	1.22e-42	0
PCMT1	7.05e-47	-0.282571	0.139	0.349	1.23e-42	0
CDC20	7.74e-47	-0.381015	0.002	0.107	1.35e-42	0
EXOSC5	8.7e-47	-0.301269	0.125	0.333	1.52e-42	0
PDLIM5	9.03e-47	-0.265647	0.067	0.246	1.58e-42	0
TRAF7	1.02e-46	-0.254854	0.101	0.296	1.79e-42	0
TACC1	1.2e-46	-0.278112	0.128	0.332	2.1e-42	0
SLC25A39	1.43e-46	-0.25311	0.153	0.358	2.5e-42	0
ARMCX2	2.29e-46	-0.253869	0.029	0.176	4.01e-42	0
SSH2	2.67e-46	0.394127	0.441	0.276	4.66e-42	0
COX5B	3.03e-46	-0.376222	0.686	0.869	5.3e-42	0
TRAF4	3.39e-46	-0.318846	0.179	0.397	5.92e-42	0
SND1	3.59e-46	-0.293755	0.19	0.411	6.27e-42	0
AK2	4.48e-46	-0.266629	0.199	0.415	7.82e-42	0
SASH3	4.69e-46	0.307943	0.591	0.54	8.19e-42	0
SRP72	5.23e-46	-0.263762	0.182	0.396	9.12e-42	0
ANAPC16	6.16e-46	0.264029	0.783	0.786	1.08e-41	0
TIMM10	9.81e-46	-0.2843	0.17	0.384	1.71e-41	0
RPL10A	1.03e-45	0.256756	1	0.998	1.8e-41	0
RAD21	1.13e-45	-0.273606	0.251	0.473	1.98e-41	0
SUPT4H1	1.18e-45	-0.257169	0.198	0.413	2.06e-41	0
BIRC5	1.21e-45	-0.257521	0.002	0.106	2.12e-41	0
CHST11	1.35e-45	0.29748	0.253	0.086	2.35e-41	0
PSPH	1.42e-45	-0.256154	0.048	0.211	2.47e-41	0
MRPS5	1.5e-45	-0.280675	0.135	0.342	2.63e-41	0
ELOVL5	1.69e-45	0.374919	0.472	0.345	2.96e-41	0
PSME2	1.98e-45	-0.463318	0.563	0.773	3.45e-41	0
ACAA1	3.66e-45	-0.262619	0.206	0.421	6.38e-41	0
CRIP3	4.54e-45	-0.257597	0.061	0.229	7.93e-41	0
DCTN3	4.88e-45	-0.257491	0.156	0.361	8.52e-41	0
HIVEP1	5.4e-45	-0.256539	0.049	0.212	9.42e-41	0
DDX21	7.33e-45	-0.298858	0.272	0.498	1.28e-40	0
AURKAIP1	8.1e-45	-0.315998	0.307	0.541	1.41e-40	0
MYL12A	1.29e-44	-0.364346	0.956	0.938	2.25e-40	0
UBB	1.87e-44	-0.394174	0.854	0.926	3.26e-40	0
CD2AP	2.14e-44	-0.262152	0.096	0.282	3.74e-40	0
ATP6V1E1	2.31e-44	-0.273538	0.1	0.29	4.02e-40	0
UBE2R2	3.01e-44	-0.251271	0.082	0.262	5.25e-40	0
PPP6R1	3.09e-44	-0.251832	0.137	0.333	5.39e-40	0
TRABD	3.18e-44	-0.266477	0.243	0.46	5.56e-40	0
CD70	3.92e-44	-0.293663	0.023	0.157	6.84e-40	0
COX6C	4.81e-44	-0.439299	0.84	0.913	8.41e-40	0
PRKDC	5.91e-44	-0.308935	0.212	0.431	1.03e-39	0
RABGAP1L	6.54e-44	-0.304334	0.221	0.441	1.14e-39	0
ACP5	6.85e-44	0.429731	0.372	0.17	1.2e-39	0
U2AF1L4	7.68e-44	-0.253677	0.089	0.27	1.34e-39	0
CCDC167	9.04e-44	-0.279046	0.066	0.237	1.58e-39	0
SMG9	1.05e-43	-0.26332	0.082	0.263	1.84e-39	0
ACSL5	1.12e-43	-0.311064	0.096	0.284	1.96e-39	0
PRCC	1.2e-43	-0.258038	0.122	0.318	2.09e-39	0
MAD2L2	1.34e-43	-0.286968	0.099	0.288	2.33e-39	0
OLA1	1.43e-43	-0.329237	0.177	0.393	2.49e-39	0
HNRNPC	1.88e-43	-0.332209	0.717	0.881	3.28e-39	0
XIST	3.02e-43	0.395387	0.367	0.174	5.27e-39	0
CDCA7L	3.64e-43	-0.269753	0.238	0.453	6.35e-39	0
IKZF1	4.64e-43	0.28616	0.49	0.449	8.1e-39	0
HERPUD1	5.45e-43	-0.361562	0.402	0.634	9.51e-39	0
BAZ1B	6.1e-43	-0.277734	0.132	0.328	1.06e-38	0
ATM	6.58e-43	0.328404	0.449	0.375	1.15e-38	0
SEC14L1	9.46e-43	-0.361381	0.124	0.319	1.65e-38	0
SNX8	1.02e-42	-0.31082	0.132	0.332	1.77e-38	0
DKC1	1.2e-42	-0.257984	0.118	0.308	2.09e-38	0
DDX17	1.21e-42	0.300334	0.623	0.575	2.12e-38	0
CCNB1	1.25e-42	-0.342037	0.016	0.137	2.19e-38	0
BOLA3	1.55e-42	-0.289226	0.07	0.24	2.7e-38	0
ZDHHC12	1.79e-42	-0.255119	0.088	0.268	3.13e-38	0
CHD4	1.95e-42	-0.27351	0.18	0.386	3.4e-38	0
DDX39B	2.3e-42	-0.254179	0.114	0.302	4.02e-38	0
VEZT	2.69e-42	-0.269404	0.092	0.273	4.7e-38	0
SLC25A33	2.88e-42	-0.252753	0.053	0.21	5.02e-38	0
TRAC	3.59e-42	-0.34708	0.149	0.353	6.27e-38	0
NME2	3.71e-42	-0.461312	0.819	0.858	6.47e-38	0
ZNF106	4.03e-42	-0.28062	0.16	0.362	7.04e-38	0
HMCES	5.92e-42	-0.298201	0.044	0.195	1.03e-37	0
CLEC17A	6.26e-42	0.317604	0.332	0.235	1.09e-37	0
EHD1	7.82e-42	-0.27179	0.114	0.304	1.36e-37	0
ARHGAP9	9.01e-42	0.359886	0.42	0.288	1.57e-37	0
PELI1	1.23e-41	-0.28315	0.11	0.298	2.14e-37	0
IGLV2-23	1.38e-41	-1.78797	0.029	0.165	2.4e-37	0
SLC25A19	2.16e-41	-0.268929	0.075	0.246	3.78e-37	0
CD164	2.22e-41	0.256767	0.482	0.438	3.87e-37	0
PMPCB	2.27e-41	-0.289763	0.216	0.431	3.97e-37	0
DDOST	4.43e-41	-0.322552	0.233	0.451	7.74e-37	0
SNF8	5.38e-41	-0.2668	0.125	0.316	9.39e-37	0
CSDE1	5.42e-41	0.304666	0.503	0.421	9.47e-37	0
MRPL22	8.19e-41	-0.263897	0.119	0.308	1.43e-36	0
CDK4	8.62e-41	-0.269095	0.179	0.383	1.5e-36	0
RGCC	8.94e-41	-0.345206	0.013	0.127	1.56e-36	0
RPL7	1.65e-40	-0.308283	0.998	0.996	2.87e-36	0
LRPAP1	2.26e-40	-0.259492	0.145	0.339	3.95e-36	0
ARF6	2.99e-40	0.328105	0.461	0.353	5.22e-36	0
IRF9	3.06e-40	-0.289165	0.121	0.308	5.34e-36	0
TBC1D10C	5.77e-40	0.336045	0.515	0.415	1.01e-35	0
YIF1A	6.36e-40	-0.252606	0.135	0.326	1.11e-35	0
COX4I1	8.61e-40	-0.279918	0.984	0.997	1.5e-35	0
PLEKHF2	9.87e-40	0.332391	0.452	0.347	1.72e-35	0
HNRNPDL	1.26e-39	0.343285	0.905	0.846	2.2e-35	0
RPS11	1.71e-39	-0.58526	1	0.994	2.98e-35	0
COX7C	1.81e-39	-0.255242	0.991	0.993	3.15e-35	0
SMIM4	2.02e-39	-0.259435	0.097	0.274	3.53e-35	0
HNRNPA1	2.53e-39	-0.320561	0.993	0.996	4.42e-35	0
DUSP2	2.53e-39	-0.583692	0.13	0.319	4.42e-35	0
CKS1B	2.67e-39	-0.338149	0.085	0.249	4.66e-35	0
AKAP13	2.93e-39	0.303002	0.438	0.361	5.11e-35	0
RAB3GAP2	3.95e-39	-0.268671	0.106	0.285	6.89e-35	0
EIF3E	4.09e-39	0.308061	0.881	0.865	7.15e-35	0
SSRP1	4.46e-39	-0.273462	0.175	0.376	7.79e-35	0
MIF	6.84e-39	-0.366714	0.986	0.983	1.19e-34	0
TOMM7	1.05e-38	0.286987	0.985	0.945	1.83e-34	0
MX2	1.35e-38	-0.253955	0.12	0.3	2.36e-34	0
DHX9	1.39e-38	-0.263699	0.156	0.349	2.43e-34	0
RPN1	2.14e-38	-0.268011	0.221	0.423	3.73e-34	0
CHCHD2	3.04e-38	-0.423594	0.956	0.96	5.31e-34	0
MNDA	3.07e-38	-0.254457	0.046	0.187	5.35e-34	0
CYCS	3.41e-38	-0.261652	0.268	0.472	5.95e-34	0
HNRNPA3	3.94e-38	-0.356663	0.566	0.771	6.88e-34	0
CEPT1	3.97e-38	0.336753	0.356	0.22	6.93e-34	0
2023-03-03	5.87e-38	0.314296	0.319	0.169	1.03e-33	0
EXOSC7	6.95e-38	-0.255103	0.086	0.252	1.21e-33	0
DNMT1	8.12e-38	-0.330526	0.116	0.294	1.42e-33	0
FKBP4	8.12e-38	-0.317866	0.079	0.239	1.42e-33	0
TMEM154	8.37e-38	0.389121	0.426	0.233	1.46e-33	0
EML4	8.56e-38	0.290246	0.384	0.3	1.49e-33	0
CUX1	9.56e-38	-0.385459	0.152	0.34	1.67e-33	0
TGFBR2	9.7e-38	0.34221	0.42	0.314	1.69e-33	0
CARHSP1	1.29e-37	-0.284319	0.139	0.325	2.25e-33	0
ISG20	1.54e-37	-0.526686	0.713	0.777	2.69e-33	0
SIDT1	1.26e-36	0.255294	0.241	0.092	2.19e-32	0
EVI2B	1.56e-36	-0.328363	0.152	0.34	2.72e-32	0
SWAP70	1.56e-36	-0.263648	0.554	0.757	2.72e-32	0
PRRC2C	1.7e-36	-0.276963	0.603	0.798	2.97e-32	0
EIF2AK1	2.01e-36	-0.252571	0.153	0.34	3.51e-32	0
SDF2L1	2.05e-36	-0.259989	0.096	0.264	3.58e-32	0
CYTIP	2.07e-36	0.36855	0.431	0.239	3.61e-32	0
HINT1	2.28e-36	-0.25788	0.961	0.984	3.98e-32	0
PNKD	2.33e-36	-0.335639	0.177	0.371	4.07e-32	0
NDUFB2	2.58e-36	-0.253756	0.589	0.786	4.51e-32	0
KLHL14	4.07e-36	-0.254113	0.08	0.239	7.11e-32	0
FOS	6.32e-36	-0.864925	0.243	0.438	1.1e-31	0
GSTM2	6.79e-36	-0.369334	0.015	0.113	1.19e-31	0
SETX	8.82e-36	0.254457	0.372	0.323	1.54e-31	0
LMAN1	9.66e-36	-0.258246	0.134	0.313	1.69e-31	0
LUC7L3	9.93e-36	0.291772	0.539	0.474	1.73e-31	0
HHEX	1.94e-35	0.326453	0.353	0.2	3.39e-31	0
PRDM2	1.97e-35	-0.291344	0.192	0.386	3.45e-31	0
LGALS1	2.22e-35	-0.353778	0.026	0.144	3.87e-31	0
S1PR1	2.52e-35	0.333834	0.318	0.184	4.4e-31	0
TNRC6B	2.64e-35	0.294912	0.377	0.297	4.61e-31	0
DENND3	2.99e-35	0.286488	0.273	0.112	5.22e-31	0
RNASEH2A	4.5e-35	-0.26265	0.05	0.186	7.86e-31	0
CORO1A	4.95e-35	-0.319977	0.992	0.984	8.65e-31	0
SMIM20	6.27e-35	-0.26	0.13	0.306	1.09e-30	0
DOCK8	6.87e-35	0.350418	0.444	0.299	1.2e-30	0
ITGB2	6.97e-35	0.333167	0.398	0.207	1.22e-30	0
NFKBIA	8.03e-35	-0.563614	0.402	0.602	1.4e-30	0
CHD2	8.52e-35	0.280939	0.37	0.296	1.49e-30	0
COX6B1	1.03e-34	-0.297573	0.882	0.944	1.8e-30	0
ARHGDIB	1.32e-34	-0.278043	0.995	0.983	2.3e-30	0
TNFRSF14	1.78e-34	0.355042	0.472	0.315	3.1e-30	0
YWHAH	2.01e-34	-0.268209	0.166	0.351	3.51e-30	0
GNG5	2.55e-34	-0.259653	0.643	0.825	4.45e-30	0
2023-03-01	2.71e-34	0.380431	0.468	0.298	4.73e-30	0
RASGRP2	3.22e-34	0.350619	0.468	0.336	5.61e-30	0
RNF44	5.25e-34	0.281586	0.301	0.152	9.16e-30	0
HSPE1	5.64e-34	-0.645697	0.472	0.66	9.84e-30	0
C5orf56	1.01e-33	0.254504	0.238	0.1	1.76e-29	0
TNFRSF13C	1.04e-33	0.351126	0.423	0.241	1.82e-29	0
ATP1A1	1.56e-33	-0.446238	0.113	0.265	2.73e-29	0
PRKCB	1.71e-33	0.339611	0.368	0.23	2.98e-29	0
PRPF38B	1.98e-33	0.252637	0.377	0.3	3.45e-29	0
MKNK2	2.4e-33	-0.250059	0.188	0.371	4.2e-29	0
EZR	2.41e-33	-0.304002	0.481	0.68	4.21e-29	0
GSTM4	2.45e-33	-0.362383	0.035	0.147	4.28e-29	0
TGFB1	3.75e-33	0.259307	0.315	0.228	6.54e-29	0
UBE2E3	4.73e-33	-0.250147	0.149	0.325	8.26e-29	0
AAMP	4.91e-33	-0.269159	0.156	0.335	8.57e-29	0
KDM4C	6.86e-33	0.280672	0.308	0.174	1.2e-28	0
CD99	1.13e-32	0.340737	0.47	0.339	1.98e-28	0
PIN1	1.55e-32	-0.256292	0.153	0.329	2.7e-28	0
CDK2AP2	1.67e-32	-0.283278	0.261	0.454	2.91e-28	0
BCL2	1.85e-32	-0.304825	0.166	0.345	3.24e-28	0
MCM7	1.96e-32	-0.410843	0.095	0.232	3.42e-28	0
PTGES3	2.13e-32	-0.263829	0.609	0.793	3.72e-28	0
LY6E	4.9e-32	0.321944	0.426	0.24	8.55e-28	0
DHFR	7.99e-32	-0.277638	0.067	0.201	1.4e-27	0
PHACTR1	8.25e-32	0.381195	0.469	0.299	1.44e-27	0
FOXP1	2.83e-31	-0.41075	0.681	0.785	4.95e-27	0
IFNGR1	3.07e-31	0.29463	0.311	0.165	5.36e-27	0
CCDC50	3.51e-31	-0.257828	0.247	0.435	6.12e-27	0
BTLA	4.2e-31	0.317532	0.312	0.175	7.34e-27	0
SQSTM1	7.18e-31	-0.251121	0.279	0.466	1.25e-26	0
ZBTB8OS	9.07e-31	-0.285248	0.174	0.349	1.58e-26	0
RPS4X	9.44e-31	-0.351859	1	1	1.65e-26	0
PSMB8-AS1	1.62e-30	0.306252	0.374	0.238	2.82e-26	0
CCND2	2.09e-30	-0.287836	0.096	0.246	3.65e-26	0
UNC119	2.27e-30	-0.297922	0.197	0.376	3.97e-26	0
ZFAND6	2.51e-30	-0.271952	0.232	0.415	4.39e-26	0
MGAT5	3.5e-30	0.274919	0.261	0.127	6.1e-26	0
TTN	4.12e-30	-0.289338	0.119	0.277	7.19e-26	0
AKR1B1	8.68e-30	-0.255994	0.142	0.306	1.51e-25	0
CHCHD6	1.1e-29	-0.288625	0.039	0.147	1.92e-25	0
KLF6	1.16e-29	-0.434266	0.331	0.524	2.02e-25	0
MACF1	1.43e-29	0.307918	0.318	0.18	2.5e-25	0
YPEL5	1.49e-29	-0.258459	0.237	0.419	2.61e-25	0
MSI2	2.11e-29	-0.270884	0.092	0.233	3.69e-25	0
CYBA	2.15e-29	-0.268239	0.993	0.989	3.76e-25	0
FCRL3	5.24e-29	-0.346454	0.206	0.383	9.14e-25	0
MANF	1.11e-28	-0.258443	0.111	0.261	1.93e-24	0
FCRL2	1.32e-28	-0.433816	0.188	0.357	2.3e-24	0
ABLIM1	1.9e-28	0.27275	0.312	0.166	3.31e-24	0
CYBB	1.94e-28	-0.330413	0.297	0.484	3.39e-24	0
PHF1	2.42e-28	0.261188	0.293	0.169	4.22e-24	0
CALR	3.7e-28	-0.49615	0.64	0.774	6.46e-24	0
SYNGR2	3.84e-28	-0.298835	0.925	0.923	6.7e-24	0
IGHG2	4.74e-28	-0.277344	0.028	0.124	8.28e-24	0
ALOX5AP	4.77e-28	-0.386064	0.36	0.544	8.33e-24	0
PSMA5	5.01e-28	-0.301405	0.244	0.423	8.74e-24	0
DUT	8.45e-28	-0.298215	0.36	0.545	1.47e-23	0
MGST3	9.93e-28	-0.328218	0.203	0.373	1.73e-23	0
HLA-DMB	1.36e-27	0.269526	0.617	0.558	2.38e-23	0
GRK6	1.96e-27	0.253887	0.281	0.154	3.42e-23	0
ZNF292	3.04e-27	0.289007	0.359	0.237	5.31e-23	0
HIST1H1B	1.35e-26	-0.292646	0.016	0.101	2.36e-22	0
IFNGR2	1.71e-26	0.273291	0.466	0.358	2.99e-22	0
2023-09-01	1.76e-26	0.305885	0.476	0.303	3.07e-22	0
FLI1	2.21e-26	0.273349	0.397	0.288	3.85e-22	0
CYB561A3	2.91e-26	-0.252185	0.526	0.702	5.09e-22	0
PCBP1	3.72e-26	0.251952	0.925	0.911	6.49e-22	0
ADAM19	6.44e-26	0.27006	0.339	0.219	1.12e-21	0
ERP29	6.63e-26	-0.291028	0.869	0.901	1.16e-21	0
PSME1	1.1e-25	-0.259256	0.935	0.952	1.93e-21	0
AES	1.11e-25	0.295081	0.354	0.2	1.93e-21	0
IGHV3-30	2.2e-25	0.724701	0.201	0.137	3.84e-21	0
NFKBID	3.33e-25	-0.344965	0.094	0.227	5.82e-21	0
HLA-DMA	9.54e-25	0.266299	0.906	0.84	1.66e-20	0
HIST1H1E	1.09e-23	-0.457189	0.172	0.31	1.9e-19	0
RNF213	1.54e-23	-0.582616	0.322	0.464	2.68e-19	0
SELL	4.16e-23	0.28114	0.715	0.594	7.26e-19	0
HMGB1	4.23e-23	-0.415693	0.97	0.955	7.38e-19	0
CD55	1.33e-22	0.274149	0.36	0.264	2.31e-18	0
ABRACL	3.16e-22	0.257288	0.42	0.343	5.51e-18	0
IGHV4-31	5.74e-22	0.37374	0.163	0.063	1e-17	0
CAPG	1.22e-21	-0.261351	0.196	0.344	2.13e-17	0
ANXA6	1.24e-21	0.300025	0.478	0.339	2.17e-17	0
RCSD1	1.73e-21	0.272809	0.797	0.715	3.03e-17	0
RNASET2	2.06e-21	-0.31704	0.711	0.712	3.59e-17	0
GLIPR1	8.69e-21	0.27248	0.35	0.236	1.52e-16	0
SLAMF1	5.83e-20	0.295038	0.28	0.166	1.02e-15	0
ITM2B	6e-20	-0.428925	0.627	0.705	1.05e-15	0
CLEC2D	7.92e-20	-0.284111	0.332	0.489	1.38e-15	0
IRF1	9.23e-20	0.344171	0.427	0.325	1.61e-15	0
TCL1A	3.57e-19	-0.304681	0.725	0.711	6.24e-15	0
IGKV1-39	4.8e-19	-0.29428	0.044	0.132	8.38e-15	0
CD40	5.49e-19	-0.278514	0.63	0.768	9.59e-15	0
TUBA1B	2.75e-18	-0.830582	0.428	0.549	4.8e-14	0
ANP32B	4.64e-18	-0.271017	0.678	0.803	8.09e-14	0
CCR6	3e-17	0.255234	0.36	0.249	5.24e-13	0
SLC2A3	4.63e-17	0.266838	0.348	0.228	8.08e-13	0
CD38	6.76e-16	-0.290082	0.111	0.193	1.18e-11	0
SRM	6.77e-16	-0.253612	0.153	0.266	1.18e-11	0
IGHG1	1.53e-13	-0.262843	0.097	0.176	2.68e-09	0
IGLV4-69	0	4.33746	0.993	0.439	0	1
IGHV3-74	0	3.70565	0.983	0.271	0	1
GAS5	0	2.29357	0.983	0.074	0	1
SNHG29	0	2.25001	0.978	0.077	0	1
ACTG2	0	2.22127	0.833	0.033	0	1
SPIB	0	2.19198	0.97	0.465	0	1
NAPSA	0	2.10327	0.974	0.488	0	1
TRPM4	0	2.06801	0.921	0.026	0	1
PPP1R15A	0	2.01214	0.828	0.25	0	1
RELB	0	1.98332	0.963	0.352	0	1
CD37	0	1.95584	0.995	0.966	0	1
NIBAN3	0	1.89437	0.87	0.049	0	1
S100A10	0	1.88406	0.946	0.499	0	1
PLD4	0	1.87828	0.771	0.093	0	1
EEF1G	0	1.87574	0.993	0.55	0	1
RPL28	0	1.86001	1	1	0	1
SEPTIN6	0	1.85813	0.958	0.06	0	1
IGHV3-49	0	1.84487	0.925	0.041	0	1
RPS26	0	1.82724	1	0.985	0	1
VIM	0	1.8236	0.962	0.499	0	1
CNN2	0	1.77392	0.984	0.726	0	1
NOP53	0	1.76669	0.991	0.439	0	1
IGLC7	0	1.72368	0.719	0.047	0	1
CLECL1	0	1.59	0.938	0.228	0	1
TOMM6	0	1.56674	0.903	0.043	0	1
RPS5	0	1.56614	1	1	0	1
RPL17	0	1.56516	1	0.932	0	1
EIF4A1	0	1.55381	0.934	0.283	0	1
RNASEK	0	1.5432	0.959	0.228	0	1
MACROD2	0	1.50936	0.822	0.078	0	1
HCK	0	1.49343	0.878	0.107	0	1
RPL18	0	1.47108	1	1	0	1
IVNS1ABP	0	1.44114	0.822	0.134	0	1
SNHG6	0	1.43607	0.882	0.044	0	1
PIM2	0	1.41807	0.894	0.309	0	1
NDUFB8	0	1.40357	0.908	0.088	0	1
ATP5MC2	0	1.3893	0.999	0.715	0	1
RPL13A	0	1.38333	1	0.998	0	1
SH3BP5	0	1.37455	0.94	0.345	0	1
RPS11	0	1.36334	1	0.994	0	1
IFI30	0	1.32702	0.81	0.177	0	1
SOD2	0	1.31557	0.767	0.145	0	1
TPM2	0	1.31106	0.726	0.028	0	1
TNFRSF13B	0	1.28812	0.818	0.106	0	1
MICOS10	0	1.2683	0.833	0.037	0	1
ITM2C	0	1.26764	0.799	0.139	0	1
ARPC4	0	1.26614	0.902	0.214	0	1
SEPTIN7	0	1.261	0.834	0.045	0	1
NDUFC2	0	1.2607	0.893	0.137	0	1
RASSF6	0	1.21567	0.744	0.124	0	1
ATP5F1D	0	1.20796	0.988	0.421	0	1
RACK1	0	1.20067	1	0.778	0	1
HIST1H2BK	0	1.19428	0.818	0.182	0	1
ATP5PO	0	1.18093	0.886	0.133	0	1
AL133467.1	0	1.17754	0.654	0.032	0	1
ANXA2	0	1.17739	0.824	0.166	0	1
TYROBP	0	1.17563	0.571	0.011	0	1
AP2S1	0	1.1694	0.955	0.387	0	1
DANCR	0	1.16686	0.738	0.023	0	1
CXorf21	0	1.16409	0.718	0.094	0	1
RPS15	0	1.16092	1	1	0	1
ARPC5	0	1.15982	0.974	0.69	0	1
PARM1	0	1.15224	0.699	0.039	0	1
AC004687.1	0	1.14836	0.687	0.088	0	1
DUXAP8	0	1.12094	0.748	0.019	0	1
ALDH2	0	1.10678	0.806	0.117	0	1
DSTN	0	1.07852	0.827	0.191	0	1
PSMA2	0	1.06994	0.795	0.076	0	1
CHMP2A	0	1.05959	0.903	0.324	0	1
NDUFA13	0	1.04692	0.955	0.419	0	1
ANXA4	0	1.0387	0.708	0.094	0	1
PNMA5	0	1.03824	0.672	0.031	0	1
ARPC1B	0	1.02888	0.984	0.774	0	1
RPLP0	0	1.02805	1	1	0	1
CIAO2B	0	1.00398	0.727	0.035	0	1
CIAO2A	0	1.00297	0.72	0.033	0	1
ABCA6	0	0.955104	0.619	0.049	0	1
RESF1	0	0.903778	0.58	0.021	0	1
FAM174C	0	0.867201	0.598	0.018	0	1
MICOS13	0	0.866381	0.604	0.028	0	1
PRUNE2	0	0.854148	0.54	0.009	0	1
CERNA2	0	0.843405	0.521	0.011	0	1
S100A16	0	0.843341	0.513	0.013	0	1
AL079338.1	0	0.826751	0.55	0.014	0	1
AC015871.1	0	0.815836	0.572	0.017	0	1
RPS4X	0	0.814237	1	1	0	1
RBIS	0	0.766074	0.57	0.029	0	1
IGHV3-73	0	0.756685	0.604	0.018	0	1
SEPTIN2	0	0.748943	0.55	0.023	0	1
RO60	0	0.746405	0.554	0.023	0	1
EEF1A1	0	-0.838329	1	1	0	1
RPL5	0	-0.910834	0.999	1	0	1
RPS28	0	-0.985782	1	1	0	1
MT-CO3	0	-1.04536	0.998	0.998	0	1
MT-CO1	0	-1.12808	0.998	0.999	0	1
MT-CO2	0	-1.23913	0.998	0.999	0	1
2023-09-09	0	-1.24298	0.01	0.639	0	1
2023-09-06	0	-1.27711	0.004	0.603	0	1
2023-09-07	0	-1.41136	0.007	0.623	0	1
MT-ND4	0	-1.52256	0.92	0.992	0	1
MT-ATP6	0	-1.55182	0.977	0.997	0	1
MT-ND5	0	-1.67154	0.922	0.993	0	1
NCF1	0	-1.92576	0.465	0.96	0	1
HLA-DPA1	0	-1.93139	0.888	0.986	0	1
MT-ND3	0	-1.95038	0.992	0.996	0	1
MT-ND4L	0	-1.95172	0.981	0.996	0	1
MARCKSL1	0	-2.22783	0.054	0.75	0	1
HLA-DQA2	0	-2.35401	0.008	0.693	0	1
MT-ATP8	0	-2.47977	0.745	0.977	0	1
HLA-DQB1	0	-2.58782	0.159	0.936	0	1
HLA-B	0	-2.92332	0.425	0.94	0	1
AC090498.1	0	-3.06453	0.007	0.617	0	1
GNB2L1	0	-3.10259	0.007	0.618	0	1
HLA-DRA	0	-4.3668	0.032	0.969	0	1
EVL	4.94065645841247e-324	-1.27971	0.027	0.614	8.62490397945064e-320	1
ZNF804A	1.48219693752374e-323	0.959123	0.64	0.065	2.58747119383519e-319	1
ATP5E	2.87421275946332e-315	-1.91787	0.003	0.55	5.01751321419513e-311	1
RPS10	4.29703037287573e-315	-1.44662	0.122	0.708	7.50132592192915e-311	1
LHFPL3-AS2	2.45287981871528e-314	1.02666	0.481	0.009	4.28199229953126e-310	1
C8orf59	5.8156757745171e-311	-1.11789	0.008	0.564	1.02e-306	1
OAS1	1.52499209170554e-310	1.21363	0.757	0.16	2.66e-306	1
MT-ND6	0	-1.75238	0.381	0.874	3.36e-305	1
PPP2R1A	0	0.943807	0.966	0.538	9.24e-305	1
SNRPD2	3.59e-308	0.860789	1	0.967	6.27e-304	1
TLE5	4.37e-307	0.775901	0.546	0.031	7.63e-303	1
UBE2V1	1.25e-306	0.878439	0.785	0.174	2.18e-302	1
ATP5G2	5.67e-298	-1.62551	0	0.519	9.9e-294	1
FAM129C	1.67e-297	-1.34274	0.002	0.527	2.92e-293	1
MEF2B	1.46e-295	1.27127	0.788	0.207	2.56e-291	1
STEAP1	3.06e-295	0.665551	0.447	0.006	5.35e-291	1
GTSF1	2.31e-290	0.806449	0.834	0.227	4.04e-286	1
BAX	1.66e-289	1.36324	0.936	0.484	2.9e-285	1
SNHG3	2.05e-287	0.795684	0.482	0.017	3.58e-283	1
RTRAF	3.43e-287	0.887156	0.873	0.283	5.99e-283	1
RPL36A	4.11e-287	0.911806	0.998	0.987	7.18e-283	1
2023-09-01	3.89e-286	-0.952185	0.002	0.513	6.79e-282	1
ATP1B1	3.76e-285	0.78697	0.508	0.027	6.56e-281	1
IGLC2	4.28e-284	1.02151	0.937	0.368	7.48e-280	1
SLC16A4	2.24e-283	0.752846	0.477	0.018	3.9e-279	1
ATP5MPL	4.92e-282	0.819813	0.883	0.291	8.59e-278	1
SEPTIN1	4.81e-281	0.703164	0.523	0.034	8.39e-277	1
TRAPPC2B	1.07e-279	0.769431	0.6	0.072	1.87e-275	1
AC004130.2	1.39e-278	0.721142	0.446	0.01	2.43e-274	1
BIK	1.16e-277	1.31549	0.724	0.162	2.03e-273	1
VPREB3	2.33e-276	-1.52824	0.154	0.711	4.07e-272	1
ATP5L	2.14e-275	-1.72232	0	0.489	3.73e-271	1
GLTSCR2	1.34e-274	-1.38194	0	0.488	2.34e-270	1
ZNRD2	3.19e-272	0.612603	0.456	0.015	5.57e-268	1
KDELR1	6.97e-271	0.903505	0.882	0.332	1.22e-266	1
AC079466.1	3.03e-270	0.791327	0.455	0.016	5.28e-266	1
FCRLA	4.58e-270	1.16789	0.929	0.613	8e-266	1
C11orf31	1.77e-267	-1.29736	0	0.478	3.09e-263	1
RAMAC	2.21e-267	0.582148	0.446	0.014	3.86e-263	1
PSMA1	2.82e-267	0.831494	0.766	0.193	4.92e-263	1
ELOB	2.08e-265	0.432024	0.944	0.413	3.63e-261	1
BATF	4.8e-265	1.26393	0.674	0.135	8.37e-261	1
RNASET2	6.08e-264	1.06964	0.941	0.612	1.06e-259	1
ATP5F1B	7e-261	0.750292	0.953	0.418	1.22e-256	1
RPS29	1.88e-260	-1.30028	0.995	0.996	3.28e-256	1
CSNK2B	2.05e-260	0.776566	0.766	0.194	3.58e-256	1
ATP5F1A	2.63e-260	0.740391	0.906	0.343	4.59e-256	1
SELENOW	2.28e-259	0.829213	0.648	0.111	3.98e-255	1
GSN	3.08e-259	1.08365	0.564	0.075	5.38e-255	1
BSG	4.5e-257	0.897033	0.923	0.441	7.86e-253	1
UQCR11	1.21e-254	0.750849	0.998	0.856	2.11e-250	1
MTLN	1.35e-253	0.585018	0.439	0.017	2.35e-249	1
TXNIP	1.15e-252	-1.95586	0.29	0.757	2e-248	1
SELENOH	9.56e-251	0.769597	0.954	0.435	1.67e-246	1
PRMT1	1.33e-250	1.09816	0.886	0.424	2.33e-246	1
FCER2	1.18e-249	-1.31928	0.006	0.475	2.06e-245	1
NCBP2AS2	1.01e-248	0.57927	0.425	0.014	1.76e-244	1
ADORA2A	2.4e-248	0.724198	0.559	0.068	4.2e-244	1
AC010247.1	2.6e-247	0.549354	0.394	0.007	4.54e-243	1
OIP5-AS1	3.43e-246	0.613767	0.452	0.024	5.99e-242	1
GAL3ST1	5.96e-246	0.632821	0.394	0.008	1.04e-241	1
IRF8	8.06e-245	-1.23937	0.152	0.663	1.41e-240	1
HLA-E	4.27e-243	-1.34483	0.741	0.879	7.46e-239	1
SEPTIN9	3.86e-242	0.64844	0.469	0.034	6.73e-238	1
SDHAF2	2.12e-241	0.655365	0.556	0.069	3.7e-237	1
IGLC3	2.92e-240	0.727794	0.879	0.336	5.1e-236	1
ECH1	5.85e-240	0.833457	0.825	0.292	1.02e-235	1
CDC42BPA	2.75e-239	0.549397	0.4	0.011	4.8e-235	1
MALAT1	1.51e-238	-1.14001	0.978	0.959	2.63e-234	1
RPS16	4.77e-238	0.641798	1	1	8.33e-234	1
BBOX1-AS1	9.7e-237	0.515037	0.391	0.01	1.69e-232	1
ERVK3-1	5.14e-236	0.742717	0.659	0.137	8.98e-232	1
CCDC50	3.14e-235	0.770948	0.756	0.209	5.49e-231	1
PCED1B-AS1	9.13e-235	0.61714	0.435	0.023	1.59e-230	1
RAC2	1.19e-233	0.881496	0.994	0.881	2.07e-229	1
SPIC	8.75e-233	0.554579	0.367	0.005	1.53e-228	1
ATP5F1C	1.09e-232	0.630197	0.822	0.281	1.9e-228	1
CCDC18-AS1	6.05e-232	0.559895	0.4	0.015	1.06e-227	1
ATP5MF	6.7e-232	0.334614	0.923	0.436	1.17e-227	1
PLEK	8.84e-232	1.17113	0.742	0.237	1.54e-227	1
TPGS1	2.13e-231	0.714257	0.606	0.107	3.73e-227	1
JPT1	2.16e-231	0.570088	0.679	0.166	3.77e-227	1
PLSCR1	2.03e-230	0.813141	0.605	0.106	3.54e-226	1
EEF1D	5.17e-230	-0.813222	0.975	0.998	9.02e-226	1
FAM96A	9.6e-230	-0.781312	0.004	0.444	1.68e-225	1
TMBIM4	1.41e-229	0.721791	0.673	0.15	2.46e-225	1
RPL30	2.07e-229	-0.657644	1	1	3.62e-225	1
HLA-A	2.18e-229	-1.5778	0.774	0.943	3.81e-225	1
SMIM26	4.19e-229	0.692773	0.732	0.195	7.31e-225	1
DDIT4	4.58e-229	-1.20427	0.036	0.516	7.99e-225	1
2023-09-02	6.18e-229	-0.809981	0.006	0.448	1.08e-224	1
TASOR	1.35e-228	0.538403	0.393	0.013	2.36e-224	1
FAM96B	4.8e-226	-0.728516	0.005	0.44	8.37e-222	1
SET	1.18e-224	0.967635	0.966	0.804	2.06e-220	1
ANXA5	1.32e-224	0.786774	0.803	0.267	2.3e-220	1
ATP5PF	1.96e-223	0.405945	0.824	0.33	3.41e-219	1
KIAA1551	9.73e-223	-0.808744	0.001	0.42	1.7e-218	1
ATP5MG	6.7e-222	0.661597	0.995	0.599	1.17e-217	1
RIPOR2	1.29e-221	0.807351	0.716	0.189	2.25e-217	1
MYL6	1.16e-220	0.799409	0.997	0.988	2.02e-216	1
WDR18	1.31e-219	0.739202	0.675	0.163	2.29e-215	1
C19orf43	1.57e-219	-0.945323	0	0.409	2.75e-215	1
HNF1B	1.18e-218	0.524607	0.348	0.005	2.05e-214	1
MS4A1	4.16e-218	-1.06224	0.879	0.985	7.27e-214	1
CHMP4A	5.11e-218	0.645635	0.587	0.102	8.93e-214	1
CCR10	7.77e-218	0.76057	0.445	0.036	1.36e-213	1
LINC02812	2.12e-217	0.481942	0.356	0.007	3.69e-213	1
ATP5MD	2.61e-217	0.67591	0.829	0.301	4.55e-213	1
PLBD1	3.41e-217	0.487861	0.365	0.009	5.96e-213	1
AHNAK	4.33e-217	0.941436	0.531	0.074	7.57e-213	1
TFPT	5.29e-217	0.643116	0.531	0.075	9.24e-213	1
VRK3	1.87e-216	0.689112	0.654	0.147	3.27e-212	1
MYL9	4.03e-216	0.75963	0.417	0.025	7.03e-212	1
FGL2	2.43e-215	0.633701	0.424	0.028	4.24e-211	1
IGKC	2.56e-215	-1.89028	0.012	0.449	4.47e-211	1
NOSIP	6.75e-215	0.755059	0.788	0.27	1.18e-210	1
P2RX5	1.14e-214	0.878853	0.699	0.195	1.99e-210	1
L1TD1	2.4e-212	0.519782	0.374	0.013	4.18e-208	1
MGST1	8.56e-212	0.587031	0.383	0.017	1.49e-207	1
MRTFA	1.31e-211	0.479719	0.351	0.008	2.29e-207	1
ZNF580	3.41e-211	0.730813	0.739	0.222	5.96e-207	1
MPP1	3.59e-211	0.590763	0.431	0.033	6.27e-207	1
PTPN1	2.2e-210	0.904826	0.823	0.329	3.83e-206	1
FCRL1	3.73e-210	-0.827607	0.007	0.422	6.52e-206	1
BCL2A1	5.76e-210	1.2532	0.832	0.395	1.01e-205	1
GRHPR	7.51e-210	0.901349	0.942	0.554	1.31e-205	1
PTRHD1	1.04e-209	0.726616	0.793	0.275	1.81e-205	1
PMF1	2.19e-209	0.586464	0.47	0.049	3.82e-205	1
ATP5F1E	4.49e-209	0.688575	0.999	0.719	7.84e-205	1
MAGEB1	5.73e-209	0.446818	0.338	0.006	1e-204	1
TSTD1	1.42e-207	-0.854495	0.008	0.425	2.48e-203	1
LRP6	3.03e-207	0.475953	0.347	0.008	5.3e-203	1
AC090152.1	4.22e-207	0.590725	0.436	0.036	7.37e-203	1
CKLF	1.29e-206	0.683602	0.606	0.124	2.25e-202	1
RGS1	7.15e-206	1.05107	0.545	0.097	1.25e-201	1
MEF2C	1.23e-205	-1.39726	0.382	0.717	2.14e-201	1
TSEN34	9.69e-205	0.70241	0.624	0.143	1.69e-200	1
PFN1	3.56e-204	0.675927	0.999	0.999	6.21e-200	1
SNRPD3	1.17e-203	-0.823778	0.042	0.489	2.05e-199	1
CRYM	5.52e-203	0.809361	0.356	0.012	9.64e-199	1
IGHV3-13	1.92e-202	0.402262	0.365	0.023	3.34e-198	1
LDHB	2.2e-202	0.699049	0.996	0.851	3.84e-198	1
RAB30-DT	4.19e-202	0.449849	0.34	0.008	7.32e-198	1
TGIF1	6.58e-202	0.664131	0.541	0.089	1.15e-197	1
BBC3	2.6e-201	0.862758	0.455	0.052	4.54e-197	1
CZIB	2.86e-201	0.485388	0.376	0.018	5e-197	1
UFC1	3.33e-201	0.733246	0.909	0.451	5.81e-197	1
PRORP	4.77e-201	0.469302	0.357	0.013	8.33e-197	1
RBM27	1.49e-200	0.557603	0.459	0.049	2.59e-196	1
CD19	2.52e-199	-1.06639	0.473	0.828	4.41e-195	1
TPM3	6.36e-199	0.727749	0.981	0.861	1.11e-194	1
MYL12A	1.48e-198	0.752569	0.988	0.925	2.58e-194	1
ATP5I	4.63e-198	-0.902425	0	0.376	8.08e-194	1
SNHG32	1.12e-197	0.476964	0.367	0.017	1.95e-193	1
HIST1H2AC	2.75e-197	0.920785	0.649	0.178	4.81e-193	1
CHURC1	1.45e-196	0.679354	0.817	0.315	2.54e-192	1
PINLYP	2.75e-195	0.487068	0.366	0.018	4.8e-191	1
SSR4	7.87e-195	0.67721	0.979	0.748	1.37e-190	1
LIMA1	2.88e-194	0.70871	0.477	0.063	5.03e-190	1
FCMR	9.8e-193	-1.35614	0.214	0.63	1.71e-188	1
CMTM3	1.57e-192	0.662661	0.438	0.045	2.74e-188	1
CR2	1.3e-191	-0.942262	0.002	0.379	2.26e-187	1
ATP5D	5.02e-191	-0.794187	0	0.365	8.76e-187	1
CTSC	7.62e-191	0.683863	0.643	0.167	1.33e-186	1
POU2F2	2.72e-190	0.77753	0.975	0.863	4.75e-186	1
PTPRCAP	3.1e-190	-1.12793	0.524	0.77	5.41e-186	1
CCND2	5.42e-190	0.732913	0.49	0.071	9.47e-186	1
HLA-DOB	7.34e-190	-0.884339	0.056	0.488	1.28e-185	1
GET3	1.04e-189	0.436543	0.354	0.016	1.82e-185	1
IRF9	2.22e-189	0.665538	0.563	0.112	3.88e-185	1
RNF213	3.09e-189	1.20539	0.741	0.278	5.39e-185	1
CRIP1	3.51e-189	0.79945	0.616	0.146	6.12e-185	1
MINOS1	4.18e-189	-0.834768	0.007	0.393	7.3e-185	1
ACTB	9.02e-189	0.805787	1	1	1.57e-184	1
ITPR2	7.35e-188	0.766169	0.656	0.182	1.28e-183	1
HCST	8.28e-188	0.782144	0.645	0.173	1.45e-183	1
ANTKMT	1.22e-187	0.457294	0.345	0.014	2.13e-183	1
MRPL12	1.48e-187	0.553285	0.408	0.036	2.59e-183	1
MID1IP1	1.71e-187	0.696941	0.465	0.063	2.98e-183	1
DMAC2L	1.76e-187	0.434651	0.338	0.013	3.08e-183	1
BLOC1S1	2.59e-185	0.652191	0.758	0.267	4.52e-181	1
SERPINE2	2.91e-185	0.715292	0.36	0.021	5.08e-181	1
RP5-1171I10.5	5.63e-185	-0.90658	0	0.355	9.82e-181	1
ZNF586	6.62e-185	0.578104	0.48	0.069	1.16e-180	1
EMILIN2	8.94e-185	0.649957	0.476	0.07	1.56e-180	1
AICDA	1.09e-184	0.715629	0.475	0.067	1.9e-180	1
APBB1IP	9.69e-184	0.754889	0.878	0.437	1.69e-179	1
HSPBP1	1.04e-183	0.615256	0.574	0.125	1.82e-179	1
LINC00926	1.32e-183	-1.17656	0.123	0.557	2.3e-179	1
COMP	2.28e-182	0.59964	0.299	0.005	3.97e-178	1
CBLB	7.27e-182	0.682325	0.588	0.135	1.27e-177	1
HVCN1	8.26e-182	-1.14211	0.142	0.575	1.44e-177	1
GPX1	1.2e-181	-0.836605	0	0.35	2.1e-177	1
ISG15	3.05e-181	1.15959	0.608	0.171	5.32e-177	1
STK17A	1.78e-180	-1.04267	0.43	0.772	3.1e-176	1
TCEB2	4.24e-180	-0.776743	0	0.347	7.4e-176	1
TXN	1.06e-179	0.79233	0.756	0.277	1.85e-175	1
ACTG1	1.38e-179	0.821316	0.998	0.984	2.42e-175	1
SACS-AS1	5.05e-179	0.396788	0.3	0.006	8.81e-175	1
NDUFB4	2.11e-178	0.665335	0.951	0.571	3.68e-174	1
NDUFA3	1.02e-177	0.690914	0.96	0.669	1.79e-173	1
C17orf49	2.12e-177	0.665556	0.638	0.175	3.69e-173	1
DTD2	2.63e-177	0.523547	0.399	0.038	4.6e-173	1
TUBB6	3.1e-177	0.51006	0.411	0.043	5.42e-173	1
ARL6IP1	7.72e-177	0.580392	0.691	0.217	1.35e-172	1
EPN1	1.72e-175	0.713758	0.783	0.318	3e-171	1
GOT1	4.9e-175	0.66181	0.504	0.094	8.56e-171	1
AES	8.84e-175	-0.657602	0.003	0.356	1.54e-170	1
RAB33A	9.32e-175	0.549035	0.439	0.057	1.63e-170	1
PHLDA1	5.95e-174	0.680812	0.304	0.009	1.04e-169	1
CD69	1.18e-173	-1.22771	0.019	0.397	2.06e-169	1
ATP5ME	2.07e-173	0.263139	0.727	0.317	3.62e-169	1
CHD3	2.32e-173	0.675676	0.58	0.141	4.04e-169	1
TSPAN13	1.03e-172	-0.73842	0.012	0.378	1.79e-168	1
HLA-DRB1	1.36e-172	-1.07026	0.985	0.988	2.38e-168	1
SNHG16	1.67e-171	0.457358	0.332	0.017	2.91e-167	1
HCP5	5.87e-171	0.41395	0.317	0.013	1.02e-166	1
USMG5	6.48e-171	-0.720281	0	0.332	1.13e-166	1
SNHG1	6.65e-171	0.440897	0.323	0.015	1.16e-166	1
ADAM28	7.11e-171	-0.848799	0.018	0.388	1.24e-166	1
SIGLEC10	2.67e-170	0.814125	0.647	0.205	4.67e-166	1
POLR2E	5.52e-170	0.671646	0.898	0.478	9.64e-166	1
ARL2	9.05e-170	0.554542	0.468	0.074	1.58e-165	1
ITM2B	9.38e-170	0.983562	0.866	0.6	1.64e-165	1
STXBP6	1.36e-169	0.422984	0.332	0.018	2.37e-165	1
FBP1	3.15e-169	0.702243	0.56	0.13	5.49e-165	1
NUP42	3.36e-169	0.422709	0.334	0.019	5.87e-165	1
CFL1	6.69e-169	0.70231	0.999	0.996	1.17e-164	1
C19orf70	9.28e-169	-0.59512	0.005	0.352	1.62e-164	1
FOXP1	1.19e-168	0.785308	0.946	0.668	2.08e-164	1
C14orf2	1.55e-168	-0.724679	0	0.328	2.7e-164	1
NAPA	1.65e-168	0.652225	0.726	0.262	2.88e-164	1
RUVBL2	1.9e-168	0.64142	0.659	0.201	3.31e-164	1
TOX2	2.78e-168	0.428162	0.316	0.014	4.85e-164	1
IGLL5	1.02e-167	-1.15664	0.006	0.354	1.79e-163	1
COA8	1.5e-167	0.407732	0.311	0.013	2.61e-163	1
FXYD2	1.85e-167	0.550536	0.326	0.017	3.22e-163	1
ITGA2	2.57e-166	0.382845	0.279	0.005	4.48e-162	1
RPL37A	5.16e-165	-0.679298	0.997	1	9.01e-161	1
CD52	5.52e-164	-0.860746	0.934	0.992	9.64e-160	1
S100A11	6.23e-164	0.71786	0.679	0.225	1.09e-159	1
RP11-693J15.5	3.58e-163	-0.754791	0	0.319	6.26e-159	1
ATP5G3	5.86e-163	-0.706687	0	0.319	1.02e-158	1
HMGN2	6.47e-163	-1.2314	0.669	0.924	1.13e-158	1
NDUFS2	1.06e-162	0.625473	0.752	0.292	1.86e-158	1
NCF2	1.72e-162	0.555484	0.371	0.036	3e-158	1
ANXA11	4.4e-162	0.68189	0.852	0.423	7.68e-158	1
TPM4	2.88e-161	0.726331	0.829	0.387	5.02e-157	1
PACC1	1.49e-160	0.379643	0.285	0.009	2.6e-156	1
MNDA	2.59e-160	0.548904	0.377	0.04	4.52e-156	1
CYTH2	2.82e-160	0.582298	0.454	0.077	4.92e-156	1
AC020915.2	2.89e-160	0.359562	0.277	0.007	5.04e-156	1
[truncated: 8,897 more rows]
