# Supplementary material for: Unraveling the enigma of B cells in diffuse large B-cell lymphoma: unveiling cancer stem cell-like B cell subpopulation at single-cell resolution
Source: Front Immunol. 2023 Dec 11;14:1310292. doi: 10.3389/fimmu.2023.1310292 (PMC10750418; doi:10.3389/fimmu.2023.1310292)
Supplement: Supplementary file 3 [file Table_2.xlsx]

## Sheet: Sheet1
Table S2 The activity of transcription factor regulatory networks in B cell subgroups
TFs	cluster0	cluster1	cluster2	cluster3	cluster4	cluster5	cluster6
AHR	0.00885934	0.000390982	0.00656725	0.00443715	0.000693827	0.00403389	0.000945036
ARID3A	0.00676872	0.0100233	0.00461544	0.00542719	0.0213729	0.00474724	0.00684388
ARNT	0.0265123	0.0163523	0.0247568	0.0184113	0.00659508	0.0223672	0.00610052
ARNTL2	0.0232323	0.0200165	0.0209638	0.0223168	0.0186004	0.0183223	0.019314
ATF1	0.0104682	0.00522374	0.00948608	0.00797441	0.00429421	0.00762016	0.00370923
ATF2	0.0301371	0.0203725	0.0244111	0.0225945	0.0196209	0.0273179	0.0281316
ATF3	0.0160269	0.00950236	0.0136975	0.0130601	0.00935598	0.0114432	0.0062529
ATF4	0.0337592	0.0317774	0.0320689	0.0272639	0.0250927	0.0329613	0.0211099
ATF5	0.0421171	0.05172	0.0451789	0.0468747	0.0488499	0.0455838	0.0510837
ATF6	0.00420389	0.0010133	0.00238428	0.00280124	0.000590381	0.00121688	0.000499558
ATF6B	0.0206536	0.0110035	0.0198948	0.0221218	0.0123856	0.0190641	0.0173839
BACH1	0.0164586	0.0101129	0.0142916	0.0114606	0.00479924	0.0116963	0.00604936
BARX2	0.0207434	0.0117982	0.0176557	0.0201962	0.0256655	0.0279103	0.0441056
BATF	0.0341548	0.147033	0.0338239	0.0527811	0.0321532	0.039459	0.0157706
BATF3	0.0104957	0.0116773	0.0078427	0.0077669	0.00510646	0.00718486	0.00374014
BCL11A	0.0255405	0.0168508	0.0209865	0.0215414	0.00754297	0.0225256	0.0208568
BCL3	0.0387622	0.0564924	0.0419198	0.0393253	0.0241826	0.0369479	0.0175924
BCLAF1	0.0193048	0.014354	0.0183323	0.0184181	0.0163678	0.0167475	0.0134175
BDP1	0.0137819	0.00605393	0.0116038	0.0115784	0.00503058	0.0114912	0.00865593
BHLHE22	0.00818276	0.00360717	0.0087009	0.00157947	0.000538932	0.00371861	0.00063025
BHLHE40	0.0326793	0.0351384	0.0338573	0.0239241	0.0162569	0.0239823	0.01423
BHLHE41	0.0933486	0.0370073	0.0779688	0.0479449	0.0331284	0.0641335	0.0316882
BORCS8-MEF2B	0.0173688	0.00352539	0.0146734	0.0254118	0.025554	0.0455643	0.052034
BRCA1	0.0154852	0.0124557	0.0152616	0.0160315	0.0262415	0.0159955	0.0132929
BRF1	0.0260469	0.0148741	0.0210259	0.0198156	0.0139523	0.0193392	0.0144082
BRF2	0.0108708	0.00311129	0.0121333	0.00704817	0.00347876	0.0078626	0.00324121
CBX3	0.00106368	7.97e-05	0.000280471	9.44e-05	0	0	0
CD59	0.00919131	0.0162715	0.00436743	0.0144646	0.0054002	0.00603917	0
CEBPB	0.0140098	0.00864669	0.0136374	0.00554476	0.00748372	0.005095	0.00308282
CEBPD	0.00472023	0.00763488	0.00342956	0.00365658	0.00102259	0.00267032	0.000652913
CEBPZ	0.0178379	0.01193	0.0167646	0.0192306	0.0182651	0.0168143	0.0166528
CHD1	0.018046	0.00258564	0.0121442	0.00418351	0.000897414	0.0126016	0.000476249
CHD2	0.0405887	0.0333113	0.0335247	0.0233961	0.0145836	0.0289452	0.0149875
CLOCK	0.0122371	0.00203556	0.00963352	0.00658042	0.00349446	0.0118834	0.00781878
CNOT3	0.0093835	0.00766321	0.0094535	0.00250943	0.0139376	0.00282874	0.00239648
CNOT6	0.0151804	0.00675872	0.0157973	0.0126248	0.0102364	0.022876	0.0218296
CREB1	0.0159038	0.00764183	0.0144695	0.0116204	0.00928608	0.0126653	0.00732376
CREB3	0.0135901	0.0032906	0.0105914	0.00399603	0.00261075	0.00388625	0.0023844
CREB3L2	0.0207101	0.013184	0.0194796	0.0276965	0.00798191	0.0149214	0.00663575
CREB3L4	0.0168041	0.00480711	0.020095	0.0179115	0.00313583	0.00914727	0.00165651
CREB5	0.0110769	0.0114244	0.00942857	0.0135483	0.00357737	0.0159316	0.00224988
CREBL2	0.0251315	0.0193924	0.0197793	0.0358054	0.0487519	0.033597	0.0142825
CREM	0.0258915	0.010062	0.023293	0.0253278	0.0103926	0.0219018	0.0154117
CTCF	0.0117441	0.00702682	0.0107036	0.010094	0.0130061	0.0111564	0.00686406
CUX1	0.0287353	0.0181113	0.0258905	0.0283273	0.0239239	0.0364423	0.0339201
DBP	0.0262745	0.0141069	0.0226274	0.0204455	0.00570636	0.0216791	0.00740756
DEAF1	0.00138905	0.000209794	0.000927762	0.00189535	0.00164475	0.000746243	0.000789339
DMAP1	0.0113616	0.00373493	0.00975381	0.0139811	0.00823155	0.0104493	0.0139535
DMRTA2	0.00683451	0.00627038	0.00608411	0.00239435	0.00175212	0.00810934	0.000544915
E2F1	0.0110493	0.00838448	0.00979384	0.0112519	0.0175676	0.011083	0.00837127
E2F2	0.00816689	0.00272686	0.00660979	0.00890839	0.0111852	0.0127539	0.00595744
E2F3	0.0147016	0.00776954	0.0129585	0.0115073	0.00860781	0.0146343	0.00721772
E2F4	0.0151683	0.0108617	0.0150256	0.0188524	0.0203074	0.0156903	0.0184564
E2F5	0.0322079	0.00223987	0.0137405	0.0069066	0.00647832	0.0562757	0.00252624
E2F6	0.00757147	0.00234453	0.00706922	0.00924108	0.00552588	0.00851423	0.00654148
E2F8	0.0102962	0.00645477	0.0104146	0.0136482	0.0277025	0.0121595	0.00854572
E4F1	0.0120907	0.00362128	0.0100245	0.0141664	0.00525055	0.0125242	0.0100124
EGR1	0.023269	0.01857	0.0248575	0.0170772	0.00759705	0.0155511	0.00814598
EGR2	0.0449925	0.0311283	0.0394765	0.0318659	0.00926288	0.0295105	0.00905943
EGR3	0.0455766	0.0232749	0.0318595	0.0267181	0.0101935	0.032377	0.0113482
EGR4	0.0233694	0.0197746	0.0223493	0.0164694	0.00765548	0.018203	0.00540087
ELF1	0.0298463	0.0205306	0.0294098	0.0285355	0.0176273	0.0296529	0.0182454
ELF2	0.0247501	0.0173069	0.0239886	0.0182296	0.00870379	0.0186831	0.00793896
ELF3	0.0177234	0.0329799	0.0200226	0.0147656	0.0097318	0.0159419	0.00475963
ELF4	0.0175734	0.00862969	0.0173575	0.00995646	0.00432932	0.014302	0.00391464
ELK1	0.011518	0.00583611	0.0113128	0.0104822	0.00897589	0.00898625	0.0096858
ELK3	0.041346	0.0309575	0.0355639	0.0256671	0.0170479	0.0570137	0.0171358
ELK4	0.0171987	0.0044447	0.0133126	0.0103922	0.00808161	0.0183791	0.00630431
EP300	0.0133659	0.00576126	0.00984136	0.00639967	0.00195336	0.00933333	0.00184245
ERF	0.0137971	0.00498696	0.0121503	0.0121277	0.00529448	0.0122539	0.00713595
ESRRA	0.00956807	0.00203204	0.00721141	0.00474694	0.0029947	0.00543729	0.00313761
ETS1	0.0245579	0.0204491	0.0228374	0.0205599	0.0127556	0.024223	0.0126155
ETS2	0.0168811	0.010529	0.0173357	0.00753411	0.0037077	0.0075779	0.0021739
ETV3	0.0140802	0.00874507	0.0160032	0.0160354	0.00399144	0.0114798	0.00312355
ETV5	0.0111947	0.00427634	0.00849588	0.00816801	0.00550285	0.00831295	0.00261628
ETV6	0.0304917	0.0401197	0.0314919	0.025377	0.0213123	0.0264211	0.017961
EZH2	0.0111534	0.00635787	0.0105286	0.013503	0.01964	0.0118904	0.00935468
FIZ1	0.00117617	9.8e-05	0.000473295	4.27e-05	0.000153935	0.00131789	0
FLI1	0.0489133	0.0205487	0.0410841	0.0288997	0.0162575	0.0576224	0.0150517
FOS	0.0371861	0.0332869	0.0435741	0.029626	0.0204451	0.0283775	0.0198974
FOSB	0.0354871	0.0307318	0.0358414	0.0283083	0.0173175	0.0293748	0.0184849
FOXC1	0.00446687	0.0004987	0.00403122	0.00232792	0.000403889	0.00303675	0.000452311
FOXJ2	0.00951149	0.00360556	0.0066313	0.00484867	0.0012338	0.00533573	0.00209587
FOXJ3	0.0342354	0.0199219	0.032052	0.0293312	0.0141975	0.033821	0.0208969
FOXK1	0.0124798	0.00117873	0.00951074	0.00825897	0.00322748	0.00746713	0.0102016
FOXK2	0.0111016	0.00904397	0.0107296	0.00963616	0.00312466	0.00960363	0.00350736
FOXN2	0.0434654	0.0162227	0.0420199	0.037538	0.00963821	0.0330057	0.011945
FOXN3	0.0126686	0.000205655	0.00293651	0.00458674	0.00119912	0.0284071	0.000608541
FOXO1	0.014947	0.00564798	0.0119752	0.00911388	0.0055162	0.0270743	0.0077172
FOXO3	0.0245484	0.00692686	0.026395	0.00763276	0.00449678	0.0268476	0.0128604
FOXP1	0.200018	0.298324	0.209739	0.203364	0.114747	0.2066	0.087139
FOXP2	0.011933	0.00860142	0.00778468	0.00535773	0.00194046	0.0111801	0.00162303
GABPA	0.0068083	0.0023783	0.00610927	0.0046853	0.0027932	0.00589078	0.00345743
GABPB1	0.0438427	0.0140328	0.0240368	0.0169455	0.0162664	0.0596511	0.00818721
GATA3	0.00435197	0.00149031	0.00198166	0.00315816	0.00505588	0.0166367	0.0113897
GATA4	0.00218827	0.000168096	0.00167465	0.00311265	0.0037954	0.00235418	0.000786693
GTF2B	0.0103849	0.00951359	0.0101985	0.0104033	0.0117023	0.00940861	0.00719253
GTF2F1	0.0146388	0.00561829	0.0134735	0.0135555	0.00665193	0.0117156	0.00790524
GTF3C2	0.013106	0.0061794	0.0120448	0.0121286	0.00973714	0.0150217	0.0124933
GTPBP6	0.00367298	4.51e-05	0.00134198	0.000335209	0	0.00091626	0
HCFC1	0.00947031	0.0059898	0.00870208	0.00823086	0.00807096	0.00882358	0.00669333
HDAC2	0.0232166	0.0238561	0.0244833	0.0261566	0.0374806	0.024163	0.0345438
HDAC6	0.0157756	0.00977043	0.0138088	0.015748	0.0133958	0.0156328	0.00692888
HES1	0.0281784	0.00166582	0.0241367	0.00689051	0.001562	0.00742069	0.00517407
HINFP	0.00732546	0.0011553	0.00545875	0.00628882	0.0019355	0.00679927	0.00155087
HIST1H2BN	0.0137321	0.00909347	0.0137969	0.00999662	0.0187215	0.00850368	0.0076426
HIVEP1	0.022586	0.0214826	0.0229357	0.0163014	0.00551403	0.0205136	0.00551744
HIVEP2	0.0240434	0.00703052	0.0208906	0.0102446	0.00322783	0.0191106	0.00854828
HIVEP3	0.0345801	0.0438636	0.0359318	0.0369076	0.0225247	0.0356988	0.0220903
HMGA1	0.383855	0.533528	0.382963	0.492157	0.653222	0.653672	0.421124
HMGB3	0.0374494	0.0520647	0.0406605	0.0595187	0.158785	0.0896613	0.054565
HMGN3	0.0448752	0.0359378	0.0430919	0.0557695	0.0404936	0.0505963	0.0434132
HNF1B	0.0119719	0.0277645	0.00891728	0.00547548	0.00531899	0.00924158	0.000911478
HOXA10	0.00405158	0.00158528	0.00369988	0.00469125	0.00480166	0.00495025	0.0112412
HOXA3	0.0061892	0.00222585	0.00436066	0.00081735	0.00144307	0.00188401	0.000509007
HOXB4	0.0374763	0.00952973	0.0286517	0.0513781	0.00500025	0.0253511	0.0100736
HOXB5	0.0106166	0.00244264	0.0101361	0.00500158	0.0190625	0.00750061	0.00237059
HOXB6	0.00948276	0.0108914	0.00891839	0.00914425	0.00499516	0.00673725	0.00187535
HOXB7	0.00348072	6.14e-05	0.00317185	0.00131325	0.000334219	0.000430642	0
HSF1	0.0162785	0.00755392	0.0150386	0.01585	0.015556	0.0150084	0.0219444
HSF2	0.0339068	0.0291648	0.0391335	0.032573	0.0381495	0.0662418	0.0336131
IKZF1	0.0428692	0.0287999	0.0348657	0.0393246	0.0168064	0.0501108	0.023633
IRF1	0.0346467	0.0227688	0.0407693	0.0202207	0.0116135	0.0211269	0.0108915
IRF2	0.0329128	0.0284902	0.0377362	0.0338522	0.019918	0.0259398	0.0151708
IRF3	0.0203539	0.0213117	0.0222757	0.015513	0.00921137	0.0148897	0.00896657
IRF4	0.0257076	0.035268	0.0266916	0.0326907	0.0180833	0.0248196	0.0160374
IRF5	0.0515482	0.0402537	0.0528329	0.0726951	0.0333709	0.0493853	0.0334808
IRF7	0.0437851	0.0466605	0.0498266	0.0377122	0.0259813	0.035812	0.0228365
IRF8	0.0668619	0.0264682	0.0623857	0.0749843	0.039393	0.0866092	0.0548664
IRF9	0.0415703	0.0567313	0.0451587	0.0363511	0.0301302	0.0363052	0.0240483
JAZF1	0.00296722	0.00378256	0.00214171	0.000951909	0.000292892	0.000752555	0
JDP2	0.00805678	0.00614157	0.0100926	0.00853521	0.00236904	0.00441485	0.0013686
JUN	0.0434143	0.0408974	0.0448852	0.0436761	0.0271276	0.0352649	0.0244762
JUNB	0.0608439	0.0519793	0.0696302	0.0517205	0.0308432	0.0431809	0.0340331
JUND	0.0252975	0.0195458	0.0260739	0.0181465	0.0101342	0.0198567	0.0111617
KDM2B	0.0106296	0.00238551	0.0114929	0.00720954	0.000614731	0.00488783	0.00141191
KDM4D	0.00912071	0.000463096	0.00740355	0.00468638	0.00084476	0.0071285	0.00434672
KDM5A	0.0237874	0.015412	0.0221357	0.0212856	0.00967852	0.0205322	0.0110231
KDM5B	0.0194302	0.0110804	0.0170466	0.0157225	0.00612189	0.0158234	0.00839025
KLF10	0.00650879	0.00115834	0.00527204	0.00303725	0.000762379	0.00504262	0.00028759
KLF11	0.0172101	0.012694	0.0197764	0.013879	0.0125233	0.00935496	0.00745314
KLF12	0.0242739	0.0122842	0.0196159	0.0177572	0.0105907	0.0444354	0.0215819
KLF13	0.0104628	0.00458682	0.00866671	0.00759829	0.005058	0.00881186	0.00826118
KLF16	0.00985578	0.00133561	0.00742256	0.00376794	0.0013419	0.00487681	0.00330113
KLF2	0.0744117	0.0463248	0.0898872	0.0563107	0.021216	0.0426025	0.0182599
KLF8	0.027027	0.0216106	0.0298951	0.0180783	0.0113623	0.0261833	0.0130321
KLF9	0.104434	0.0353994	0.0976994	0.0790759	0.0129934	0.0390948	0.0114667
MAFG	0.0114179	0.00324528	0.00951594	0.00843339	0.00408218	0.0112937	0.00390297
MAFK	0.00644625	0.00201007	0.00648991	0.00938503	0.00656019	0.00963906	0.00338069
MAX	0.0309964	0.0264335	0.0306229	0.0240671	0.020463	0.0270194	0.0141497
MAZ	0.00992983	0.00452206	0.00907869	0.00992819	0.0215141	0.0120541	0.00911971
MEF2A	0.0204596	0.00514884	0.0151984	0.0172905	0.0038481	0.0170143	0.00396522
MEF2B	0.249806	0.388132	0.241072	0.178121	0.244421	0.403025	0.189338
MEF2D	0.00356432	0.000411309	0.00288608	0.00431676	0.000661966	0.00372544	5.59e-05
MEIS2	0.00825434	0.00416241	0.00511295	0.00661402	0.00344648	0.00673787	0.0209902
MGA	0.00356389	7.32e-06	0.00205133	0.00135416	0.000160869	0.00200356	0
MIOS	0.0279623	0.0213238	0.0265359	0.0355775	0.0146066	0.0277693	0.0138376
MTA3	0.0229831	0.00575565	0.0230615	0.0264915	0.0451566	0.0850266	0.12298
MTF1	0.0205309	0.0020932	0.0134047	0.00730952	0.0209358	0.0115235	0.036594
MTHFD1	0.000159735	0.000761401	4.28e-05	0.000717263	0.00517693	0.00326494	0.000244739
MXI1	0.0129623	0.00640663	0.0132052	0.0114309	0.00519472	0.00826613	0.0109722
MYBL1	0.036831	0.0175468	0.0256451	0.0275929	0.0291236	0.0749171	0.0247969
MYBL2	0.0256472	0.0189116	0.0227049	0.0255772	0.0536877	0.0408416	0.040826
MYC	0.0386542	0.0407087	0.0376839	0.0327152	0.028462	0.0342991	0.0264154
MYEF2	0.0141058	0.00663098	0.0118129	0.0112296	0.00802046	0.0181154	0.00882698
MYPOP	0.0271543	0.0400974	0.0357912	0.00169895	0.00886166	0.00352149	0.0100806
MZF1	0.010234	0.00151055	0.00697787	0.00347115	0.00063649	0.0049331	0.000484742
NELFE	0.0121984	0.00476581	0.011412	0.0118014	0.0132628	0.0111889	0.011974
NF1	0.0059001	0.0010555	0.00250087	0.00413424	0.00141176	0.00971643	0.00596046
NFATC1	0.0245562	0.0183057	0.0220619	0.0365975	0.0134799	0.0317179	0.00810096
NFATC2	0.0391601	0.0102224	0.024874	0.0266956	0.0126854	0.0549533	0.0117545
NFE2L1	0.000987451	5.54e-05	0.00046214	0.000918748	0	0.000530875	0
NFE2L2	0.00664503	0.00206946	0.00496115	0.0063244	0.00321148	0.00432761	0.00719889
NFIA	0.00620376	0.00414774	0.00990883	0.0215856	0.0307857	0.0437193	0.0805126
NFIC	0.00230444	0.000806684	0.00197165	0.00283693	0.00104367	0.00164403	9.45e-05
NFKB1	0.0244557	0.0272407	0.0231677	0.0214829	0.0118678	0.0239257	0.0112906
NFKB2	0.0318278	0.0366153	0.0310036	0.0431113	0.0182091	0.0338452	0.0173688
NFYA	0.0110444	0.00448676	0.0100075	0.00911414	0.0088557	0.0106481	0.00679465
NFYB	0.00912482	0.00825166	0.0085012	0.0101544	0.010837	0.0129488	0.00532527
NFYC	0.0153722	0.00888631	0.0130609	0.0136087	0.0160053	0.0173446	0.0102764
NR1D1	0.00665683	0.00838325	0.00722213	0.0290733	0.00581809	0.00458588	0.000505647
NR1H2	0.00346357	0.0749197	0.00570751	0.0127425	0.01128	0.000566971	0
NR1H3	0.0037409	0.00101659	0.00346622	0.00386313	0.00160465	0.0042309	0.00465345
NR2C1	0.00423843	0.000880872	0.00338474	0.00341122	0.00148138	0.00454923	0.00145124
NR2C2	0.0107807	0.0028497	0.00886743	0.00561349	0.0022458	0.0114341	0.00141507
NR2F6	0.00755685	0.00304495	0.00662464	0.00421355	0.00171092	0.00941275	0.00386186
NR3C1	0.0241577	0.0128279	0.0207591	0.0222005	0.012666	0.0258924	0.0182979
NRF1	0.0278212	0.0275838	0.0233608	0.0271913	0.0275492	0.0244863	0.0165769
NUAK2	0.000559529	0.0005259	0.000863487	0.00168298	0.000683231	0.00199032	0.00145374
OVOL3	0.045372	0.039082	0.0473702	0.0363245	0.0274164	0.0245433	0.0333896
PATZ1	0.0182442	0.00212441	0.0133599	0.00573481	0.00149682	0.00694843	0.00203894
PAX5	0.0326671	0.0185996	0.029812	0.024121	0.00926216	0.0343695	0.00796551
PAX6	0.00491791	0.00025624	0.00515898	0.00415534	0.00119949	0.00883376	0.00541895
PAX8	0.0223456	0.00467628	0.017193	0.014637	0.00288455	0.0213714	0.00896518
PBX3	0.013444	0.00476689	0.0107201	0.00979054	0.0100446	0.0146041	0.0228635
PHF8	0.0157643	0.0102191	0.0157262	0.0108539	0.00522821	0.0126769	0.00864643
PITX1	0.0164842	0.00172525	0.0109071	0.00742406	0.00618624	0.00858914	0.0192772
PKNOX1	0.00834983	0.00746145	0.00579404	0.0072162	0.00589133	0.00744832	0.00367298
PML	0.027924	0.0227418	0.031794	0.0254244	0.0161871	0.0223763	0.0119402
POLE3	0.0102062	0.0093999	0.0097306	0.0106148	0.0119901	0.00922005	0.0101974
POLE4	0.0144599	0.0146385	0.0156407	0.0169719	0.02876	0.0155525	0.0231342
POLR2A	0.0167039	0.00936325	0.0149402	0.012395	0.00978558	0.0143143	0.00929701
POLR3G	0.017915	0.0180662	0.018216	0.01848	0.0335056	0.0170069	0.0313334
POU2F1	0.0130338	0.00560957	0.0121191	0.0162039	0.0141991	0.0231518	0.00476832
POU2F2	0.0910913	0.284129	0.087705	0.154455	0.0734034	0.140718	0.125545
POU3F1	0.00218571	0.000129013	0.00161193	0.000575892	0	0.000531431	1.23e-05
POU5F1	0.00447705	0.00534397	0.0051582	0.00623779	0.000643476	0.00479611	1.76e-05
PPARA	0.00109294	5.15e-05	0.000768327	0.000252621	2.67e-05	0.00018907	0.000213766
PPARD	0.0132666	0.00103973	0.0176274	0.00324085	0.00679057	0.00882882	0.00394859
PPARG	0.0488392	0.0486295	0.0465219	0.0443788	0.0425765	0.0449597	0.0454185
PQBP1	0.00290592	0.000677091	0.00188831	0.00124454	0.000386224	0.000868156	0.000203949
PRDM1	0.0376758	0.041238	0.0372993	0.0639164	0.0254885	0.0498139	0.0155155
PSMD12	0.0190376	0.0191335	0.0185566	0.019348	0.0223495	0.0153673	0.0204159
PURA	0.0159579	0.0078513	0.0103109	0.0252643	0.00538338	0.00562217	0.000423921
RAD21	0.0249113	0.0204105	0.0253567	0.024026	0.0272507	0.0248089	0.0182813
RARA	0.0273727	0.000905286	0.0250111	0.0189161	0.00545439	0.0091976	0.0113282
RBBP5	0.0221149	0.0115072	0.0210421	0.0186898	0.0104489	0.01743	0.0116977
RBBP9	0.0125542	0.00379308	0.00847841	0.00780973	0.00250789	0.00947107	0.00404988
RCOR1	0.0186892	0.00228961	0.00721196	0.00263852	0.00372094	0.0245861	0.00187903
REL	0.0376237	0.0231153	0.0331227	0.0379249	0.0175532	0.0434045	0.0262936
RELA	0.0151295	0.0111318	0.016928	0.0122393	0.0144523	0.0114387	0.014308
RELB	0.047964	0.0574717	0.0489604	0.0495646	0.0501485	0.0470945	0.0483506
REST	0.0207721	0.0120531	0.0178501	0.0166775	0.00725144	0.0187676	0.00896262
RFX1	0.0246235	0.0122644	0.0227772	0.0187448	0.0127408	0.0200336	0.0104022
RFX2	0.00326043	0.00209369	0.00231924	0.00176687	0.000780422	0.00120526	0.00103298
RFX3	0.0117068	0.000782195	0.00763823	0.00233749	0.00190235	0.0164418	0.00105653
RFX5	0.0685349	0.0415047	0.0690735	0.0807741	0.0385372	0.0599352	0.0433044
RREB1	0.0148493	0.00376648	0.0124427	0.0106389	0.00247495	0.0129325	0.00333588
RUNX1	0.0184024	0.00580166	0.0199209	0.00769294	0.00196192	0.00537756	0.00106431
RUNX3	0.00917532	0.00291543	0.00713501	0.00391102	0.00168383	0.00402155	0.00146643
SALL2	0.00853774	0.00110652	0.00714709	0.00393396	0.00762682	0.00277932	0.0153611
SAP30	0.0164303	0.00442305	0.010139	0.0107263	0.0816859	0.0176191	0.0149322
SETDB1	0.0139645	0.00542999	0.0103701	0.0130599	0.00292029	0.0113421	0.00278582
SHOX2	0.0155314	0.00134148	0.0121382	0.010876	0.0025002	0.0287191	0.0137898
SIN3A	0.0130945	0.00720369	0.013025	0.00877761	0.00426229	0.0104336	0.00591194
SIX5	0.0217464	0.0135618	0.0224599	0.0179747	0.0156611	0.0171777	0.0166056
SMARCA4	0.0125966	0.00415433	0.0101452	0.0108895	0.012039	0.020118	0.0213497
SMARCC1	0.00799142	0.000606942	0.0067339	0.00438755	0.000460418	0.0043899	0.0019535
SMARCC2	0.0142314	0.00950194	0.012199	0.0128156	0.00649853	0.0141002	0.00795487
SMC3	0.0122185	0.00531478	0.0107962	0.0063294	0.00695065	0.0065734	0.00528174
SOX12	0.00395021	0.00032118	0.00135116	0.000956549	0.00132578	0.00460661	0.00147032
SOX30	0.013351	0.00858704	0.00921503	0.0091335	0.00850497	0.00764161	0.00459669
SOX4	0.0434533	0.0381532	0.0435285	0.137975	0.0271872	0.0932371	0.0192225
SOX7	0.00329701	0.000280542	0.00270635	0.00158964	0.000297469	0.000753624	0.00043105
SP1	0.0087144	0.00483432	0.00682143	0.00684731	0.00384032	0.00638235	0.00333819
SP2	0.0135504	0.00598063	0.0140377	0.0116444	0.00805767	0.0091517	0.00449481
SP3	0.00563487	0.000595479	0.00508645	0.0040875	0.0025417	0.0072612	0.00180575
SP4	0.0233379	0.00694414	0.0237451	0.0223225	0.00497598	0.0129065	0.0072417
SPI1	0.0406517	0.0334149	0.0395031	0.0371305	0.0350127	0.0573404	0.0417155
SPIB	0.0434782	0.0521824	0.0451863	0.0443065	0.0439758	0.0432073	0.0424892
SPIC	0.0513785	0.0688653	0.0527653	0.0470229	0.0429242	0.0491129	0.0389322
SREBF1	0.0166115	0.00391907	0.0135183	0.0119759	0.00725069	0.0127865	0.0101712
SREBF2	0.0350722	0.010613	0.0252203	0.0286675	0.0145645	0.0492146	0.0159285
SRF	0.00878951	0.00650739	0.00708465	0.00794706	0.00488488	0.0114108	0.00545012
STAT1	0.0459296	0.0402166	0.0540886	0.0366925	0.0271962	0.0322047	0.0266853
STAT2	0.0277891	0.0165167	0.0322393	0.0217018	0.00975142	0.0245213	0.0170028
STAT3	0.037218	0.0376728	0.0380322	0.0306862	0.0119893	0.027048	0.0108837
STAT4	0.0355704	0.00117641	0.0512863	0.143269	0.046003	0.023725	0.0542197
STAT5A	0.00117648	0	0.00164907	0.000338679	0	0.000156782	0
STAT5B	0.0209606	0.000651804	0.0121686	0.00682397	0.0037034	0.048316	0.00817697
SUPT20H	0.0125887	0.00620178	0.0129878	0.0110383	0.0115718	0.0114332	0.0129512
SUZ12	0.0063576	0.00077037	0.00414192	0.00345938	0.00161825	0.00445328	0.00127525
TAF1	0.0172525	0.011604	0.014658	0.0130846	0.0069874	0.0147337	0.00727348
TAF7	0.0224002	0.0164475	0.0200669	0.0185943	0.0130026	0.0206983	0.0152183
TBL1XR1	0.02256	0.0179727	0.0198843	0.0240945	0.0117069	0.0240845	0.0113993
TBP	0.0128188	0.010319	0.0207547	0.00820195	0.00547069	0.00717063	0.00285202
TBX19	0.000451207	0	0.0010245	0	0	0.000230083	0
TBX21	0.0146671	0.000226786	0.0152948	0.00101326	0.000376285	0.00166963	0
TCF12	0.023305	0.021993	0.0209748	0.0187136	0.0119883	0.0260307	0.0117215
TCF3	0.00557769	0.000610759	0.00432991	0.00887812	0.00677032	0.0121621	0.0215756
TCF4	0.0309524	0.0352799	0.0298049	0.028301	0.0225492	0.0280382	0.0184658
TEAD1	0.00314548	8.87e-05	0.00131554	0.000945246	0.000176718	0.000407518	0.00103691
TEAD2	0.0223877	0.0184191	0.0247401	0.0138413	0.00562277	0.016933	0.00398854
TEF	0.0177049	0.00763829	0.0158778	0.0178014	0.00539268	0.0579565	0.00108353
TFAP2A	0.00578886	0.000373257	0.00372923	0.00215884	0.00185215	0.00134792	0.000188148
TFAP4	0.0114207	0.00957339	0.012927	0.00928243	0.00443684	0.0115489	0.00170068
TFDP1	0.0185046	0.0189639	0.0201435	0.0235995	0.0442755	0.0220409	0.0362639
TFDP2	0.0111456	0.00547479	0.00897193	0.00715369	0.0074196	0.0107296	0.0101603
TFE3	0.0311866	0.0236375	0.0333217	0.0233864	0.0159064	0.0220544	0.015973
TFEB	0.0201507	0.00505471	0.0189934	0.0131683	0.00284207	0.0191979	0.0051555
TGIF2	0.0074231	0.00668207	0.0167326	0.0088682	0.00121905	0.00241577	0.00137157
THAP1	0.0121261	0.00500545	0.0104934	0.00965355	0.00277639	0.0106752	0.0030001
THAP11	0.00758262	0.00202963	0.00620618	0.00553857	0.00334958	0.0074304	0.00434774
THOC2	0.00819088	0.0001064	0.00266136	0.00132335	0	0.000250444	0.00055386
TP53	0.0140301	0.0125496	0.0131258	0.0114406	0.0158976	0.0115728	0.0091683
TP63	0.0111183	0.0322337	0.04086	0.0710217	0.00585563	0.00273901	0.00648228
TP73	0.0490237	0.029614	0.0465705	0.0505227	0.0319227	0.0394428	0.0324272
TRIM28	0.0226287	0.0298293	0.0222739	0.0191179	0.0246115	0.0180564	0.0218132
TRMO	0.00283674	0.00098639	0.00291037	0.0017359	0.0010089	0.00213718	0.000442074
UBTF	0.0128412	0.00400304	0.0138009	0.0138483	0.0103247	0.0131222	0.00599717
USF1	0.0152791	0.0101264	0.0127086	0.0133823	0.0058314	0.0127013	0.00614419
USF2	0.0152696	0.00688514	0.0121502	0.0115841	0.00776785	0.0168822	0.0176863
WRNIP1	0.0205576	0.00290257	0.0147175	0.0128557	0.00346383	0.020303	0.00539119
XBP1	0.0214079	0.018517	0.022402	0.0307176	0.0237902	0.0226085	0.0295284
XRCC4	0.0138382	0.00660944	0.0144483	0.0140761	0.0150876	0.0122573	0.0223743
YBX1	0.0314667	0.0349451	0.032633	0.0359094	0.0432729	0.0353604	0.0379095
YY1	0.0146565	0.00965247	0.0130932	0.0125969	0.0112109	0.0135962	0.0100381
ZBTB17	0.00412158	0.000300508	0.0021495	0.00153863	0.000274032	0.00154359	0.000795513
ZBTB26	0.0108676	0.00169325	0.00862994	0.00329296	0.000768842	0.00290638	0.0003175
ZBTB33	0.00625335	0.00111311	0.00444774	0.00386198	0.000876181	0.00511599	0.00254058
ZBTB38	0.0239804	0.0307718	0.0208435	0.125806	0.0254639	0.089971	0.0306522
ZBTB5	0.0110075	0.00120678	0.0114208	0.00343537	0.000302109	0.0130922	0.000551554
ZBTB7A	0.0135602	0.00158235	0.0103665	0.00776517	0.00261716	0.0106999	0.00654783
ZBTB7B	0.0251647	0.0125879	0.0261035	0.0137231	0.00866765	0.0159804	0.00758347
ZEB1	0.015475	0.00555804	0.0143318	0.00759852	0.00275704	0.0125294	0.00262885
ZFX	0.0209695	0.0140032	0.0259148	0.0140581	0.00910438	0.00735958	0.00444049
ZMIZ1	0.0116459	0.00786709	0.0100046	0.00998006	0.00345416	0.0111202	0.00321306
ZNF12	0.0142497	0.00586612	0.0101597	0.023846	0.0114966	0.0294217	0.0418861
ZNF143	0.013082	0.00737434	0.0111119	0.0112218	0.0058921	0.0104958	0.00587896
ZNF148	0.0131872	0.00085898	0.0086959	0.00315398	0.000940503	0.00626814	0.000310016
ZNF154	0.0302151	0.00325748	0.0207446	0.00195295	0.000509838	0.00689971	0.000101023
ZNF197	0.00701757	0.00336304	0.00736821	0.00564046	0.00157651	0.00596607	0.00793484
ZNF208	0.013603	0.000224477	0.00693906	0.00189549	0.00169523	0.0082553	0.00550568
ZNF221	0.00306345	0.000170113	0.00258378	0.00329557	0.000217133	0.00283953	0.00112133
ZNF227	0.025946	0.00745656	0.0267138	0.0241952	0.0074625	0.0472624	0.00957229
ZNF23	0.00250893	0.000231997	0.0019135	0.00166833	0.000373462	0.00121276	0.000544183
ZNF235	0.00829255	0.00206388	0.00809402	0.0044999	0.00715981	0.00714144	0.0131581
ZNF239	0.00717558	0.000775126	0.00462238	0.00799632	0.00102794	0.00421762	0.0010719
ZNF26	0.00480874	0.000300203	0.00263526	0.00285725	0.000417889	0.00586712	0.000585022
ZNF266	0.00539677	0.000354231	0.00242198	0.00361442	0.00102346	0.00134843	0.00110463
ZNF267	0.0126314	0.00226721	0.00600383	0.00382575	0.0027951	0.00855634	0.004768
ZNF274	0.0166395	0.012472	0.0166817	0.0164111	0.0101856	0.0139447	0.00742102
ZNF317	0.00561851	1.86e-05	0.00300494	0.00155154	0.000290673	0.00410607	0.000393347
ZNF329	0.00844457	0.00721149	0.00577016	0.00367732	0.0015976	0.00331075	0.00115024
ZNF33B	0.00393408	0.00250642	0.00428974	0.00340529	0.00145892	0.00217527	0.00031407
ZNF345	0.00218244	0	0.00087369	0.00184052	0.000179095	0.00176271	0.000405694
ZNF362	0.0165051	0.0113321	0.0139742	0.0185741	0.0103678	0.0197777	0.0211696
ZNF384	0.0157629	0.00821593	0.0141186	0.0180382	0.00685222	0.0179901	0.00667046
ZNF391	0.047755	0.00515635	0.0299426	0.00822573	0.0119165	0.0107007	0.0430335
ZNF408	0.00843219	0.00127047	0.00610346	0.00435907	0.00391174	0.0046214	0.00584421
ZNF410	0.0367516	0.0017688	0.0219624	0.00212868	0.00163532	0.0258581	0
ZNF419	0.010316	0.0135858	0.00884739	0.00554979	0.00313355	0.00688145	0.000855485
ZNF426	0.00655118	0.0020282	0.00506889	0.00570271	0.00321231	0.00470373	0.00324018
ZNF429	0.00695145	0.000610942	0.00636722	0.00482126	0.00223552	0.00585817	0.00585012
ZNF460	0.0130369	0.0102769	0.00753058	0.0103088	0.00396726	0.0074678	0.0031317
ZNF497	0.00401811	0.000298025	0.00300727	0.00324521	0.00109465	0.00343699	0.000373356
ZNF513	0.0189637	0.00268988	0.0156387	0.00879176	0.00253586	0.0153463	0.00828439
ZNF524	0.0063769	0.0107125	0.013196	0.00752218	0.00165676	0.00194247	0.00113477
ZNF579	0.00161954	0.000103699	0.00203861	0.00207649	0	0.000751333	0
ZNF585A	0.00181481	3.14e-05	0.00109851	0.000630858	5.27e-05	0	0.00143316
ZNF607	0.0226875	0.0132837	0.049471	0.0178202	0.00329365	0.00909388	0.00897928
ZNF615	0.00120315	0.000165351	0.00118876	0.000583665	0	0.000408245	0
ZNF66	0.0184981	0.0013013	0.00695724	0.00405657	0.00112659	0.0135151	0.00107116
ZNF76	0.0146509	0.00176008	0.0106371	0.007677	0.00496667	0.0124163	0.0102225
ZNF768	0.0126725	0.00837613	0.013846	0.0096199	0.0110281	0.0151395	0.0191877
ZNF784	0.00653874	0.00185416	0.0070332	0.00245473	0.000497862	0.00434918	0.000198437
ZNF808	0.0137779	0.00211065	0.00970309	0.00971989	0.00277453	0.00963906	0.00279037
ZNF878	0.00095006	0.0086754	0.000333059	0.00301133	0.00198497	0.000772713	0.000286632
ZNF879	0.0184927	0.000609359	0.0103105	0.00465204	0.00435355	0.0491426	0.00355102
ZNF91	0.019497	0.0106236	0.0164073	0.011405	0.00667079	0.0160949	0.00848233
ZSCAN16	0.00413376	0.000213352	0.00405125	0.00296621	0.00093871	0.00938997	0.00297313
ZXDB	0.0307057	0.000924138	0.0157999	0.0158193	0.00122039	0.0292877	0.00014993
