# Supplementary material for: Unraveling the enigma of B cells in diffuse large B-cell lymphoma: unveiling cancer stem cell-like B cell subpopulation at single-cell resolution
Source: Front Immunol. 2023 Dec 11;14:1310292. doi: 10.3389/fimmu.2023.1310292 (PMC10750418; doi:10.3389/fimmu.2023.1310292)
Supplement: Supplementary file 4 [file Table_3.xlsx]

## Sheet: Sheet1
Table S3 The regulatory specificity score (RSS) of B cell subgroups
TFs	cluster0	cluster1	cluster2	cluster3	cluster4	cluster5	cluster6
AHR	0.315184	0.0158041	0.113322	0.0730308	0.0110345	0.0568811	0.00949723
ARID3A	0.1195	0.163033	0.0416023	0.045789	0.153728	0.0348413	0.0366876
ARNT	0.384091	0.243072	0.151648	0.113521	0.0382571	0.0994	0.0253046
ARNTL2	0.331093	0.281338	0.126986	0.126354	0.0882305	0.0812237	0.0631366
ATF1	0.385141	0.207308	0.149072	0.121616	0.0583374	0.0890203	0.0363207
ATF2	0.354977	0.250411	0.125673	0.111214	0.0805452	0.0970932	0.0746324
ATF3	0.372734	0.234842	0.136926	0.124608	0.0780697	0.0846295	0.0392535
ATF4	0.331215	0.300739	0.132434	0.110773	0.0829543	0.0957638	0.0503245
ATF5	0.287474	0.320771	0.126092	0.123363	0.102103	0.0896773	0.07364
ATF6	0.149744	0.0352051	0.0523278	0.0537286	0.0131218	0.0220397	0.00701127
ATF6B	0.357738	0.211082	0.14529	0.149887	0.0761162	0.0995283	0.0696138
BACH1	0.386149	0.248143	0.143619	0.11366	0.0447146	0.0866012	0.037783
BARX2	0.324982	0.200568	0.119421	0.121951	0.119471	0.120456	0.128433
BATF	0.159969	0.495751	0.0681439	0.0941161	0.0447429	0.0545091	0.0185457
BATF3	0.292921	0.28641	0.100285	0.092072	0.0520767	0.0639903	0.0282099
BCL11A	0.357591	0.247069	0.127665	0.123444	0.0410542	0.095834	0.0664654
BCL3	0.292238	0.367429	0.128754	0.115881	0.0619255	0.0822985	0.0338418
BCLAF1	0.344866	0.260555	0.137494	0.13029	0.0956084	0.0905044	0.0568372
BDP1	0.361625	0.171835	0.13365	0.121717	0.0510156	0.0960496	0.0561986
BHLHE22	0.274016	0.117683	0.13806	0.0243813	0.00837648	0.0458241	0.00650371
BHLHE40	0.332549	0.331056	0.141918	0.102694	0.0597023	0.0765954	0.0375905
BHLHE41	0.419534	0.200373	0.151233	0.0975018	0.0590336	0.093068	0.0398008
BORCS8-MEF2B	0.260415	0.0609858	0.0978214	0.149936	0.118085	0.183208	0.156132
BRCA1	0.315781	0.252114	0.129561	0.125926	0.148643	0.0944942	0.0613585
BRF1	0.379328	0.236934	0.134111	0.12084	0.0739014	0.0893869	0.0527757
BRF2	0.367239	0.113798	0.174049	0.101404	0.0444532	0.0873554	0.0302773
CBX3	0.0172172	0.0015854	0.00390912	0.00304422	4.44e-16	0	0
CD59	0.0951905	0.147097	0.0282169	0.0770321	0.0255014	0.0265833	0
CEBPB	0.33276	0.227451	0.143108	0.0623641	0.070524	0.0428454	0.0214512
CEBPD	0.176027	0.251465	0.0626986	0.0608064	0.0151937	0.0372447	0.00745558
CEBPZ	0.33912	0.236411	0.134262	0.141346	0.109185	0.0952173	0.0708756
CHD1	0.237198	0.0408291	0.0907433	0.0291602	0.00595673	0.07146	0.00276048
CHD2	0.364269	0.298714	0.130617	0.0935988	0.0506189	0.0827129	0.0364766
CLOCK	0.414724	0.0811788	0.143183	0.0920157	0.0426505	0.12411	0.0644498
CNOT3	0.152801	0.115493	0.0815056	0.0218791	0.0992826	0.0201515	0.0127273
CNOT6	0.12849	0.0678501	0.0764398	0.0596532	0.0445334	0.0868433	0.0581864
CREB1	0.388664	0.207178	0.150115	0.11813	0.0796089	0.0957988	0.0463
CREB3	0.282049	0.0695886	0.109346	0.0399487	0.018782	0.032088	0.0130889
CREB3L2	0.358928	0.23622	0.142478	0.175754	0.0497527	0.0814196	0.0312974
CREB3L4	0.368558	0.114918	0.185125	0.160494	0.0252198	0.0692593	0.0105171
CREB5	0.281579	0.276617	0.105093	0.137857	0.0327668	0.117296	0.0157502
CREBL2	0.242913	0.18263	0.0872751	0.14483	0.156919	0.0977537	0.0364879
CREM	0.394571	0.177188	0.150976	0.152242	0.0593013	0.100782	0.0577003
CTCF	0.351331	0.225471	0.135815	0.119987	0.119554	0.0995676	0.0507346
CUX1	0.343058	0.229473	0.131332	0.133366	0.0934493	0.120858	0.0858627
DBP	0.386738	0.216669	0.143221	0.12435	0.0336436	0.0984527	0.030235
DEAF1	0.0329837	0.00819163	0.0232144	0.0337343	0.019944	0.00820969	0.0112224
DMAP1	0.242331	0.0840778	0.0985221	0.131604	0.0670165	0.0793003	0.0801007
DMRTA2	0.158632	0.137804	0.0750688	0.0310628	0.0190752	0.0762225	0.00397573
E2F1	0.32415	0.247313	0.122595	0.12804	0.144794	0.0947578	0.0569834
E2F2	0.349085	0.137824	0.123013	0.142584	0.1367	0.146617	0.0602554
E2F3	0.366085	0.214216	0.138785	0.119076	0.0769994	0.108754	0.0467091
E2F4	0.31728	0.232963	0.131253	0.148134	0.125822	0.0958768	0.0818686
E2F5	0.491901	0.0475461	0.0988248	0.0511672	0.0301265	0.223477	0.0122748
E2F6	0.347033	0.121674	0.140083	0.160868	0.0834889	0.11577	0.0698685
E2F8	0.299849	0.193603	0.125719	0.144922	0.198166	0.0984713	0.0562887
E4F1	0.327456	0.106295	0.12072	0.156513	0.0523799	0.107289	0.0657684
EGR1	0.358253	0.278773	0.156951	0.110855	0.0444892	0.0771151	0.033778
EGR2	0.380583	0.258562	0.143292	0.114585	0.0306535	0.0798019	0.0219946
EGR3	0.418996	0.226229	0.131467	0.108582	0.0379975	0.0940768	0.0299818
EGR4	0.356644	0.291121	0.14347	0.106827	0.0437655	0.0868555	0.0234883
ELF1	0.353914	0.252531	0.145267	0.134714	0.0738656	0.103325	0.0527066
ELF2	0.374397	0.268244	0.151729	0.116039	0.0504276	0.0883738	0.0329915
ELF3	0.269852	0.413074	0.123607	0.0920738	0.0476021	0.07296	0.019669
ELF4	0.401409	0.211443	0.166069	0.0989348	0.0390657	0.101494	0.0257749
ELK1	0.361541	0.199772	0.148654	0.130884	0.0935107	0.0879012	0.0699567
ELK3	0.361103	0.272979	0.133419	0.0981335	0.0551281	0.13577	0.0392124
ELK4	0.421915	0.134883	0.14291	0.108872	0.0714638	0.132186	0.0411061
EP300	0.415134	0.188373	0.1357	0.0867735	0.023695	0.0937979	0.0170289
ERF	0.371674	0.148559	0.142426	0.133351	0.0539984	0.10291	0.0491317
ESRRA	0.426198	0.105194	0.142411	0.0903861	0.0517448	0.0799948	0.0383257
ETS1	0.34846	0.285902	0.136688	0.119246	0.0649464	0.101152	0.0448962
ETS2	0.386582	0.254386	0.166415	0.0763906	0.032452	0.0593271	0.0144958
ETV3	0.324248	0.204057	0.158218	0.148584	0.0344476	0.0847539	0.0204688
ETV5	0.405226	0.174958	0.134832	0.124016	0.071835	0.0949456	0.0271178
ETV6	0.305897	0.357462	0.130007	0.104423	0.0715829	0.0799991	0.0438745
EZH2	0.327927	0.199323	0.130104	0.147881	0.158486	0.100859	0.0627376
FIZ1	0.0257975	0.00155163	0.00918185	0.00207814	0.00357517	0.0150901	0
FLI1	0.409941	0.200054	0.148504	0.107149	0.0529663	0.136585	0.0351613
FOS	0.33863	0.291528	0.158909	0.111733	0.0664415	0.0806166	0.045326
FOSB	0.34731	0.29261	0.145201	0.114665	0.0618105	0.0880041	0.0453663
FOXC1	0.209528	0.0224351	0.0941527	0.0489106	0.00868251	0.0606109	0.00746197
FOXJ2	0.374029	0.146422	0.118751	0.0803337	0.0195913	0.0725865	0.0234219
FOXJ3	0.351204	0.222465	0.141889	0.126442	0.0555255	0.104754	0.0533643
FOXK1	0.35656	0.03955	0.127741	0.104219	0.035521	0.0772076	0.075217
FOXK2	0.260955	0.210345	0.115163	0.0990371	0.02921	0.0782104	0.0234315
FOXN2	0.405792	0.170827	0.164804	0.142035	0.0349804	0.096123	0.029612
FOXN3	0.134392	0.00269928	0.0209672	0.0335301	0.00794616	0.156217	0.00345992
FOXO1	0.35674	0.153876	0.12617	0.094357	0.0501215	0.176434	0.0472905
FOXO3	0.38722	0.115798	0.182049	0.0521997	0.0268015	0.132791	0.0486294
FOXP1	0.288286	0.368647	0.124681	0.114222	0.0564762	0.086703	0.0318752
FOXP2	0.361754	0.261339	0.10843	0.0709564	0.0226897	0.105213	0.0143919
GABPA	0.388984	0.156309	0.14907	0.108383	0.0586	0.103343	0.0506472
GABPB1	0.440286	0.172625	0.112669	0.0818331	0.0606738	0.164652	0.0247534
GATA3	0.0584862	0.030276	0.0208974	0.0252275	0.0466041	0.136004	0.0789222
GATA4	0.0774093	0.00835761	0.036192	0.0651861	0.0660716	0.041275	0.0132459
GTF2B	0.298728	0.2711	0.126124	0.119683	0.109538	0.0833391	0.0505615
GTF2F1	0.395609	0.1773	0.15376	0.146165	0.0661605	0.0981618	0.0532999
GTF3C2	0.348619	0.181421	0.136366	0.12959	0.0885247	0.11611	0.0754654
GTPBP6	0.0587698	0.00104598	0.0134489	0.00485207	0	0.00776868	0
HCFC1	0.351534	0.233691	0.137112	0.120498	0.0983927	0.0982883	0.05899
HDAC2	0.292411	0.283014	0.126395	0.125925	0.132235	0.0882768	0.0874815
HDAC6	0.341097	0.225285	0.129212	0.13566	0.0949366	0.102053	0.0391611
HES1	0.356958	0.0243959	0.150142	0.0440192	0.00890984	0.0374708	0.0200003
HINFP	0.34681	0.058798	0.120267	0.125522	0.0349689	0.107204	0.0219795
HIST1H2BN	0.338101	0.234006	0.143188	0.102779	0.139321	0.0678243	0.0482401
HIVEP1	0.332202	0.294044	0.141975	0.101406	0.0307595	0.0925954	0.0226973
HIVEP2	0.405675	0.129516	0.153409	0.0724368	0.0222126	0.104246	0.0390704
HIVEP3	0.294041	0.334112	0.126524	0.121278	0.0659065	0.0884609	0.0456611
HMGA1	0.26057	0.321614	0.108257	0.124384	0.125938	0.116858	0.061718
HMGB3	0.1856	0.256638	0.0892338	0.118772	0.212718	0.123975	0.0614721
HMGN3	0.324063	0.260226	0.130298	0.150542	0.0942697	0.104275	0.0693611
HNF1B	0.220404	0.426609	0.0749483	0.0448676	0.0315681	0.0552467	0.00482467
HOXA10	0.0496191	0.0285147	0.0326169	0.0381874	0.0377819	0.0382777	0.0738495
HOXA3	0.124373	0.0475945	0.0518005	0.00964995	0.0145663	0.0184944	0.00305054
HOXB4	0.234008	0.0667962	0.088947	0.156165	0.0135438	0.0626095	0.0199856
HOXB5	0.243513	0.0629501	0.113666	0.0522067	0.174485	0.0685345	0.0171314
HOXB6	0.267341	0.297072	0.111887	0.109121	0.0488031	0.0635518	0.0148156
HOXB7	0.101656	0.0018834	0.0586125	0.0209274	0.00505408	0.00810182	-4.44e-16
HSF1	0.355311	0.187426	0.138921	0.13645	0.107158	0.0983236	0.0995373
HSF2	0.207029	0.187371	0.111578	0.0895838	0.087837	0.133048	0.0560463
IKZF1	0.359469	0.250879	0.127486	0.132979	0.0538419	0.119537	0.0494416
IRF1	0.381519	0.259839	0.179252	0.0987014	0.0504455	0.0761223	0.0332918
IRF2	0.335947	0.28427	0.155012	0.134797	0.0706199	0.0818225	0.0397434
IRF3	0.332564	0.324684	0.148198	0.105937	0.054851	0.0763997	0.037731
IRF4	0.289198	0.34644	0.123823	0.137135	0.068266	0.0822249	0.0434475
IRF5	0.331118	0.26006	0.14002	0.168275	0.0736341	0.0937445	0.0516208
IRF7	0.324024	0.320909	0.148455	0.113344	0.0673066	0.0811454	0.04229
IRF8	0.370112	0.173543	0.145586	0.158555	0.0764307	0.132542	0.0697824
IRF9	0.300207	0.360053	0.132634	0.106351	0.0722994	0.0789726	0.0424097
JAZF1	0.0437423	0.0544339	0.0238778	0.0103858	0.0045867	0.0083269	-4.44e-16
JDP2	0.283446	0.221047	0.156819	0.127057	0.0301975	0.0545457	0.0141165
JUN	0.332028	0.300153	0.141358	0.130993	0.0718867	0.0827468	0.0462141
JUNB	0.344118	0.286604	0.158505	0.119122	0.0634645	0.0771959	0.0476909
JUND	0.36096	0.275823	0.153243	0.1093	0.0543872	0.0878502	0.0411365
KDM2B	0.194065	0.046482	0.114096	0.0705096	0.00598771	0.0402436	0.010213
KDM4D	0.160853	0.00933861	0.0743512	0.0416656	0.00870038	0.0576373	0.0257502
KDM5A	0.370448	0.249607	0.145293	0.133419	0.0567931	0.096882	0.0438506
KDM5B	0.385718	0.236183	0.144447	0.128661	0.0478379	0.096487	0.0430673
KLF10	0.213183	0.0317712	0.097267	0.0498885	0.0115247	0.0711426	0.00383795
KLF11	0.322697	0.234232	0.154512	0.107583	0.0803436	0.0586332	0.0362737
KLF12	0.362787	0.203977	0.127809	0.110427	0.0574994	0.169886	0.0722462
KLF13	0.382377	0.187863	0.137267	0.113881	0.0681426	0.0996211	0.0707135
KLF16	0.400339	0.059392	0.135767	0.068283	0.0220279	0.0673109	0.0363467
KLF2	0.378568	0.245346	0.182028	0.11836	0.043696	0.0721555	0.0270548
KLF8	0.347462	0.272769	0.15681	0.100506	0.0549596	0.100036	0.0429505
KLF9	0.396132	0.128391	0.163266	0.122113	0.0175754	0.0468985	0.0113168
MAFG	0.35822	0.10638	0.134105	0.114167	0.0456868	0.113013	0.033412
MAFK	0.217742	0.0735387	0.106545	0.139443	0.0809436	0.108183	0.0328887
MAX	0.346162	0.289916	0.142357	0.112201	0.0779573	0.0913538	0.0407056
MAZ	0.328844	0.164314	0.127461	0.124318	0.186941	0.112087	0.0677938
MEF2A	0.332687	0.0913831	0.116747	0.123599	0.024224	0.0944373	0.0176831
MEF2B	0.271346	0.368784	0.110459	0.0820782	0.0844338	0.117636	0.0484271
MEF2D	0.0837698	0.010042	0.0464692	0.0728186	0.00818745	0.0527368	0.00108234
MEIS2	0.182929	0.107533	0.0627675	0.0713734	0.0356794	0.0629379	0.137695
MGA	0.07983	0.000713389	0.0348192	0.0165149	0.00340022	0.0215746	0
MIOS	0.337283	0.259411	0.135113	0.160174	0.0627801	0.0989597	0.0423997
MTA3	0.222005	0.0579181	0.0962221	0.0993023	0.120373	0.204211	0.209461
MTF1	0.236471	0.0250101	0.0814948	0.0408519	0.0958155	0.0522961	0.12217
MTHFD1	0.00322763	0.0130661	0.00179713	0.0174521	0.0757462	0.0280594	0.00476713
MXI1	0.352345	0.193845	0.15076	0.127756	0.0547754	0.07455	0.071698
MYBL1	0.361484	0.195515	0.113171	0.113835	0.0931952	0.183326	0.0583556
MYBL2	0.297235	0.224271	0.112616	0.115542	0.166091	0.12569	0.0947878
MYC	0.324239	0.319595	0.131914	0.112299	0.080337	0.0865007	0.0525984
MYEF2	0.362013	0.190626	0.131578	0.117499	0.071081	0.133181	0.0551926
MYPOP	0.0815467	0.13572	0.0694439	0.00343368	0.0147939	0.00575657	0.0125946
MZF1	0.336421	0.0530837	0.11004	0.0548339	0.0100131	0.0570514	0.00561938
NELFE	0.365474	0.166384	0.144291	0.139369	0.121876	0.100587	0.0797917
NF1	0.0900883	0.0177328	0.0268365	0.0426571	0.0151356	0.0819978	0.0426034
NFATC1	0.281165	0.204109	0.112791	0.162545	0.0501938	0.109678	0.0243419
NFATC2	0.430143	0.143657	0.124588	0.124519	0.05219	0.164264	0.0356678
NFE2L1	0.0505505	0.00367411	0.0228196	0.0303699	0	0.0173803	4.44e-16
NFE2L2	0.318926	0.107914	0.109809	0.121455	0.0597128	0.0731083	0.0864657
NFIA	0.0830422	0.0586828	0.0647919	0.131389	0.137174	0.188623	0.24541
NFIC	0.0500575	0.0232021	0.0340087	0.0480411	0.0133592	0.0254102	0.00184168
NFKB1	0.321444	0.325377	0.128321	0.114683	0.0566267	0.0920872	0.0380898
NFKB2	0.304387	0.317796	0.124163	0.150835	0.0604044	0.0932578	0.0410977
NFYA	0.361013	0.162759	0.141103	0.121855	0.0957543	0.10596	0.0549542
NFYB	0.302374	0.270342	0.120108	0.132022	0.108474	0.118995	0.0436818
NFYC	0.349546	0.217899	0.128078	0.125272	0.115165	0.114137	0.0565834
NR1D1	0.104576	0.123639	0.06137	0.223272	0.036515	0.030145	0.00259064
NR1H2	0.0307975	0.618972	0.0237563	0.049053	0.03274	0.00190221	0
NR1H3	0.120888	0.0293529	0.0599374	0.0606106	0.0236264	0.0547094	0.0499341
NR2C1	0.167964	0.0350795	0.0766954	0.0709663	0.0255378	0.0795571	0.0211392
NR2C2	0.407831	0.11936	0.146012	0.0889395	0.0312062	0.130025	0.0152058
NR2F6	0.286235	0.123082	0.117364	0.0674805	0.0259974	0.118385	0.0403149
NR3C1	0.372387	0.217058	0.13734	0.136727	0.0705979	0.115227	0.0655261
NRF1	0.31594	0.294317	0.114157	0.123725	0.100421	0.0840311	0.0457999
NUAK2	0.0152041	0.0134342	0.0153266	0.0327711	0.010745	0.0314527	0.0181004
OVOL3	0.334256	0.289829	0.144974	0.111114	0.0720974	0.0597408	0.059902
PATZ1	0.471722	0.0640838	0.153436	0.0661552	0.0164146	0.0631615	0.014914
PAX5	0.384543	0.233144	0.149188	0.119459	0.0427165	0.117559	0.0268867
PAX6	0.217671	0.0120012	0.114433	0.0815172	0.0218952	0.135342	0.0681508
PAX8	0.340001	0.0751485	0.118661	0.10093	0.018292	0.108996	0.0389834
PBX3	0.375055	0.159392	0.12994	0.106751	0.0926245	0.11786	0.124495
PHF8	0.36537	0.246537	0.15264	0.105978	0.0470464	0.09163	0.0502082
PITX1	0.343555	0.0395695	0.107834	0.0662135	0.0475704	0.0673592	0.10321
PKNOX1	0.220165	0.179047	0.0748255	0.0821843	0.0593708	0.0657225	0.0285599
PML	0.342624	0.277763	0.157437	0.12591	0.0703604	0.0848166	0.0383175
POLE3	0.311056	0.278496	0.124549	0.124857	0.111434	0.0847002	0.0686693
POLE4	0.281926	0.270611	0.124822	0.125494	0.151714	0.0876349	0.0901676
POLR2A	0.378584	0.228689	0.144238	0.115981	0.0786439	0.0984749	0.0523889
POLR3G	0.288469	0.273831	0.121733	0.115486	0.145733	0.0813918	0.0985804
POU2F1	0.299233	0.135458	0.121823	0.149397	0.0930067	0.150263	0.0295835
POU2F2	0.167305	0.441324	0.0710206	0.112731	0.0452137	0.0777619	0.0534065
POU3F1	0.0917346	0.00672678	0.0414142	0.0124427	0	0.0124349	0.000672229
POU5F1	0.0566592	0.0963022	0.0456321	0.0610282	0.00551838	0.0374029	0.000282125
PPARA	0.081583	0.00658084	0.042536	0.0136002	0.00195845	0.0103907	0.00867258
PPARD	0.253291	0.0211934	0.168215	0.0300288	0.0536486	0.0673403	0.0255807
PPARG	0.318392	0.301675	0.127285	0.116004	0.0910217	0.0876924	0.0665328
PQBP1	0.0830071	0.0209242	0.036676	0.021017	0.0076184	0.0138055	0.00398814
PRDM1	0.295069	0.296353	0.121661	0.17258	0.0653877	0.107796	0.0309123
PSMD12	0.306612	0.292157	0.125305	0.12244	0.110598	0.0763313	0.0719251
PURA	0.238357	0.114202	0.0762592	0.177836	0.0292817	0.0332812	0.00213153
RAD21	0.329163	0.268144	0.138456	0.125708	0.110774	0.0960248	0.0565176
RARA	0.421998	0.0153558	0.171354	0.126169	0.0322388	0.0495212	0.0457264
RBBP5	0.383795	0.220457	0.15313	0.132633	0.0671235	0.0936521	0.051169
RBBP9	0.293199	0.0867536	0.0972155	0.0795202	0.022789	0.0767396	0.0270584
RCOR1	0.435746	0.0595016	0.0783413	0.0277312	0.027334	0.174639	0.0129842
REL	0.359328	0.231899	0.135337	0.142532	0.0616278	0.117322	0.0594593
RELA	0.338759	0.254623	0.153835	0.112463	0.103548	0.0800034	0.071786
RELB	0.299041	0.325994	0.125884	0.120658	0.0975114	0.0861615	0.0658683
REST	0.383245	0.238966	0.141308	0.127238	0.0517279	0.104219	0.0429936
RFX1	0.381008	0.208226	0.149879	0.121991	0.0722168	0.0960451	0.0418349
RFX2	0.114529	0.0815612	0.0510582	0.0383284	0.0148062	0.0220798	0.0160905
RFX3	0.388892	0.0314291	0.116647	0.0370328	0.0219194	0.17578	0.0109518
RFX5	0.356359	0.230336	0.14896	0.157662	0.0705592	0.0932655	0.0544231
RREB1	0.39611	0.109452	0.146489	0.119379	0.0246135	0.109251	0.0246436
RUNX1	0.374881	0.124903	0.180167	0.0733354	0.0166377	0.0390821	0.00681798
RUNX3	0.275484	0.0886191	0.104336	0.0479375	0.0223458	0.0444278	0.0135048
SALL2	0.222415	0.0304848	0.102078	0.0505444	0.0827335	0.0311237	0.120883
SAP30	0.173279	0.0459221	0.0563261	0.0535935	0.317087	0.0631471	0.0480082
SETDB1	0.36824	0.158209	0.121681	0.142126	0.0299915	0.0966793	0.0204956
SHOX2	0.159864	0.0179552	0.0732857	0.064955	0.0143265	0.137151	0.0523334
SIN3A	0.383087	0.222429	0.159068	0.106362	0.0483024	0.0945189	0.0445827
SIX5	0.353876	0.237575	0.151008	0.119842	0.0875507	0.0872197	0.0638785
SMARCA4	0.358424	0.142949	0.125568	0.120893	0.105698	0.151277	0.119091
SMARCC1	0.129335	0.0126491	0.0726729	0.0395034	0.00564878	0.0362664	0.0144031
SMARCC2	0.360238	0.249022	0.1325	0.128857	0.0601878	0.105389	0.0494513
SMC3	0.170262	0.0831138	0.0808485	0.0479712	0.0468044	0.0382192	0.0264052
SOX12	0.0751675	0.00927246	0.0223236	0.0172083	0.0163321	0.0529936	0.0153372
SOX30	0.136074	0.0790568	0.0500064	0.0497666	0.0377852	0.0360444	0.0159617
SOX4	0.250086	0.197128	0.106682	0.247159	0.0459034	0.137994	0.0261329
SOX7	0.0968646	0.0080309	0.0499924	0.0256418	0.00334582	0.0119197	0.00774097
SP1	0.358202	0.209644	0.124447	0.115152	0.0595348	0.0844031	0.0365641
SP2	0.384363	0.193851	0.165569	0.135382	0.0792423	0.0838751	0.0352795
SP3	0.344531	0.0388838	0.142427	0.0986786	0.0529435	0.139763	0.0309888
SP4	0.41892	0.146156	0.176502	0.156518	0.0364897	0.0763282	0.0351284
SPI1	0.325495	0.266155	0.132148	0.119703	0.0913152	0.124518	0.0729988
SPIB	0.299503	0.326862	0.127833	0.119558	0.0951594	0.0871111	0.0643614
SPIC	0.298014	0.353179	0.126042	0.10942	0.0810328	0.0840769	0.0522678
SREBF1	0.426144	0.124475	0.150745	0.12964	0.0666783	0.101427	0.0632174
SREBF2	0.410008	0.155591	0.131257	0.13763	0.0626451	0.155472	0.0482257
SRF	0.317735	0.23765	0.112414	0.116259	0.0634862	0.119559	0.0485035
STAT1	0.34157	0.292007	0.160545	0.113134	0.0714862	0.0757945	0.048797
STAT2	0.366433	0.226415	0.171253	0.11883	0.0502494	0.0980912	0.0549135
STAT3	0.338355	0.318636	0.143327	0.114576	0.0407557	0.0774012	0.027338
STAT4	0.155816	0.00458678	0.112063	0.304712	0.0820974	0.0419437	0.0740504
STAT5A	0.024177	0	0.0224846	0.00634713	4.44e-16	0.00364286	0
STAT5B	0.357747	0.0130224	0.0940173	0.0515962	0.0214314	0.240443	0.0378155
SUPT20H	0.353812	0.192886	0.15102	0.124118	0.104837	0.0971692	0.0805219
SUZ12	0.325481	0.0397101	0.10535	0.0770267	0.0334293	0.0822356	0.0187253
TAF1	0.374201	0.257877	0.13687	0.117834	0.0571699	0.0972586	0.0412651
TAF7	0.356501	0.266687	0.135844	0.121317	0.0734933	0.0984635	0.0577446
TBL1XR1	0.342806	0.272701	0.129127	0.14167	0.0633328	0.106117	0.043501
TBP	0.260593	0.19061	0.179673	0.0725145	0.0415756	0.0502379	0.016618
TBX19	0.0066709	0	0.00544459	0	4.44e-16	0.00521235	0
TBX21	0.205359	0.00389229	0.112944	0.0076315	0.0030385	0.00984399	0
TCF12	0.325935	0.297132	0.125925	0.109401	0.0606404	0.105825	0.0415646
TCF3	0.242718	0.0263195	0.0855484	0.135282	0.0878728	0.149373	0.188769
TCF4	0.31601	0.33129	0.127444	0.116229	0.0770274	0.0857996	0.0458892
TEAD1	0.0808296	0.00332955	0.0255589	0.0139949	0.00385751	0.00962985	0.0142671
TEAD2	0.347274	0.271112	0.159413	0.0929527	0.0335526	0.082136	0.017608
TEF	0.169098	0.0724952	0.0781825	0.0819967	0.0209995	0.194517	0.0033636
TFAP2A	0.151323	0.0105707	0.0548354	0.0300655	0.0241705	0.0166623	0.00201653
TFAP4	0.133293	0.115297	0.0809754	0.0528806	0.0229806	0.0552385	0.00736527
TFDP1	0.272918	0.261861	0.12081	0.128682	0.167219	0.0913493	0.101149
TFDP2	0.368871	0.199336	0.130165	0.095722	0.084747	0.106905	0.0770875
TFE3	0.350101	0.26882	0.154197	0.110835	0.0659318	0.0783799	0.0463762
TFEB	0.411392	0.11905	0.165917	0.115748	0.0237909	0.120629	0.0289077
TGIF2	0.185674	0.166747	0.200571	0.105531	0.0132356	0.0237242	0.00981955
THAP1	0.393904	0.17795	0.146438	0.130003	0.0343895	0.105299	0.0267079
THAP11	0.397823	0.12339	0.140998	0.113428	0.0631455	0.116337	0.0554067
THOC2	0.154432	0.00157481	0.0343192	0.0120572	0	0.00297622	0.00332655
TP53	0.312802	0.275242	0.124914	0.106414	0.111795	0.0805635	0.0515146
TP63	0.0605532	0.194075	0.118511	0.196552	0.0152527	0.00732934	0.0119826
TP73	0.360529	0.234864	0.144132	0.1454	0.0818172	0.0896278	0.057565
TRIM28	0.294036	0.346025	0.120792	0.101605	0.0993967	0.0722395	0.0630923
TRMO	0.0724927	0.032794	0.0493627	0.0316989	0.0174119	0.0340295	0.0053919
UBTF	0.370131	0.135012	0.163713	0.156341	0.0993952	0.112303	0.0444554
USF1	0.370029	0.255385	0.133584	0.131234	0.0536663	0.0946805	0.0394473
USF2	0.37769	0.193582	0.131297	0.116017	0.0692179	0.120243	0.0930196
WRNIP1	0.314833	0.050698	0.108795	0.0899071	0.0209617	0.108361	0.0243782
XBP1	0.305862	0.259949	0.13134	0.158813	0.10433	0.0934257	0.0863547
XRCC4	0.342594	0.184086	0.14761	0.135142	0.114527	0.091543	0.110691
YBX1	0.293253	0.301769	0.124976	0.127749	0.118327	0.0938577	0.0743344
YY1	0.356434	0.245786	0.135559	0.124373	0.091327	0.0988383	0.0581785
ZBTB17	0.137754	0.0104077	0.047314	0.0222363	0.00635048	0.026401	0.0119779
ZBTB26	0.149928	0.0261259	0.070944	0.0208092	0.00647064	0.0213973	0.00274473
ZBTB33	0.33516	0.0651648	0.115269	0.0897036	0.0185149	0.0968636	0.0366128
ZBTB38	0.167235	0.196265	0.0637735	0.277792	0.0529757	0.163787	0.049622
ZBTB5	0.218796	0.0274949	0.119686	0.0365096	0.00281078	0.109849	0.00414994
ZBTB7A	0.425522	0.0575329	0.14586	0.0956551	0.0317184	0.107965	0.0519672
ZBTB7B	0.376246	0.196186	0.16538	0.0918578	0.0498043	0.0788759	0.0312377
ZEB1	0.392979	0.154655	0.159427	0.0849999	0.0264206	0.101266	0.0185972
ZFX	0.33999	0.235647	0.1751	0.0985716	0.0538168	0.0432097	0.0197954
ZMIZ1	0.362327	0.247282	0.133474	0.127499	0.0406622	0.103683	0.0271792
ZNF12	0.160039	0.0746929	0.0613342	0.128763	0.053688	0.125999	0.135743
ZNF143	0.374768	0.226877	0.137765	0.131025	0.0630631	0.0932518	0.0438033
ZNF148	0.410101	0.0301384	0.129352	0.0465682	0.0124322	0.0685033	0.00319018
ZNF154	0.380623	0.044769	0.128228	0.0123928	0.00309173	0.035497	0.000487332
ZNF197	0.19438	0.104624	0.104681	0.077638	0.0199664	0.0643553	0.0623136
ZNF208	0.291965	0.00388497	0.0803449	0.0218723	0.0153852	0.0749048	0.0374634
ZNF221	0.0653197	0.00645636	0.03841	0.0460251	0.00399335	0.0390637	0.0131071
ZNF227	0.263268	0.076206	0.12568	0.112282	0.0284934	0.159112	0.0279622
ZNF23	0.20925	0.017724	0.0860628	0.0641884	0.0156181	0.0442319	0.0155605
ZNF235	0.199485	0.0528574	0.100299	0.0514498	0.0720987	0.0673744	0.100621
ZNF239	0.19619	0.0212863	0.0684528	0.108061	0.0125945	0.0489115	0.0115264
ZNF26	0.0911793	0.00684531	0.031506	0.0348981	0.00560647	0.0566455	0.00509754
ZNF266	0.0708438	0.00685418	0.0298497	0.037141	0.00973882	0.0109959	0.00901687
ZNF267	0.190725	0.0403683	0.0525132	0.0324657	0.0204432	0.0607575	0.0276309
ZNF274	0.344504	0.260316	0.143812	0.13456	0.0732074	0.0884965	0.0396588
ZNF317	0.105031	0.000640255	0.0375168	0.0155721	0.00257028	0.0362093	0.00309629
ZNF329	0.218577	0.181313	0.078013	0.0468538	0.0182828	0.0321587	0.00918574
ZNF33B	0.136111	0.0817177	0.0811683	0.0659948	0.025531	0.0355371	0.00485687
ZNF345	0.052527	0	0.0129973	0.0298028	0.00295632	0.0319938	0.00451116
ZNF362	0.314189	0.228789	0.116191	0.140882	0.071544	0.111169	0.0879899
ZNF384	0.362056	0.206191	0.138467	0.159361	0.0573821	0.118803	0.0398464
ZNF391	0.271301	0.0359562	0.0901937	0.025693	0.0296475	0.0267154	0.0805772
ZNF408	0.246849	0.0426492	0.0941781	0.0644957	0.0534322	0.0571781	0.0549187
ZNF410	0.289123	0.0171441	0.0937722	0.00837602	0.00552963	0.0797392	0
ZNF419	0.153097	0.18762	0.0689732	0.0406037	0.0186042	0.0402745	0.00472454
ZNF426	0.295573	0.0948781	0.107208	0.108698	0.0548623	0.0748338	0.0419803
ZNF429	0.25473	0.0250768	0.116729	0.0779519	0.0350861	0.0794938	0.0618767
ZNF460	0.210725	0.157433	0.0628208	0.0780313	0.0260867	0.0457359	0.0164089
ZNF497	0.035209	0.00683048	0.022959	0.0246785	0.00421901	0.0223712	0.00317652
ZNF513	0.346698	0.0496986	0.13203	0.0678608	0.0181972	0.0967877	0.0419293
ZNF524	0.0995256	0.170203	0.107152	0.0639114	0.0124783	0.0126605	0.00587463
ZNF579	0.034823	0.00139261	0.0256172	0.0150868	4.44e-16	0.005004	4.44e-16
ZNF585A	0.0269141	0.00109613	0.0114177	0.00693375	0.00198762	-4.44e-16	0.012062
ZNF607	0.179729	0.112336	0.203796	0.0695778	0.0128189	0.0317088	0.0236575
ZNF615	0.0392171	0.00482625	0.0245561	0.0129663	0	0.00801882	-4.44e-16
ZNF66	0.323847	0.0247121	0.060609	0.031473	0.00924922	0.0895701	0.0068861
ZNF76	0.444951	0.0662584	0.14422	0.0967674	0.057616	0.116684	0.0737872
ZNF768	0.299307	0.201707	0.139352	0.0942191	0.0892057	0.107212	0.098778
ZNF784	0.0861714	0.0284141	0.0596856	0.0194808	0.00395705	0.0315556	0.00170088
ZNF808	0.283888	0.0477466	0.104088	0.0975188	0.0233039	0.0778768	0.019005
ZNF878	0.0160606	0.146202	0.00335863	0.0278451	0.0156604	0.0070466	0.00311673
ZNF879	0.246934	0.00895762	0.07069	0.0309237	0.0213446	0.248197	0.015606
ZNF91	0.393707	0.232231	0.143266	0.0993696	0.0518455	0.100314	0.044512
ZSCAN16	0.1056	0.00546117	0.0645506	0.0428977	0.0120753	0.0979456	0.0276874
ZXDB	0.179363	0.00781457	0.0529299	0.050302	0.0040583	0.078999	0.000568127
