# Supplementary material for: Unraveling the enigma of B cells in diffuse large B-cell lymphoma: unveiling cancer stem cell-like B cell subpopulation at single-cell resolution
Source: Front Immunol. 2023 Dec 11;14:1310292. doi: 10.3389/fimmu.2023.1310292 (PMC10750418; doi:10.3389/fimmu.2023.1310292)
Supplement: Supplementary file 5 [file Table_4.xlsx]

## Sheet: C4_gene
Table S4: Specific genes of cluster 4 for ssGSEA
gene	p_val	avg_log2FC	pct.1	pct.2	p_val_adj	cluster
TUBA1B	0	2.93801	0.982	0.474	0	4
STMN1	1.20906519567468e-316	2.69319	0.986	0.225	2.11066511208929e-312	4
TUBB4B	7.43804e-253	2.14807	0.855	0.198	1.29846e-248	4
CKS2	1.42815e-233	1.77065	0.869	0.204	2.49312e-229	4
NUSAP1	6.55684e-229	1.59261	0.837	0.07	1.14463e-224	4
PTTG1	1.90966e-225	2.01935	0.873	0.15	3.3337e-221	4
HMGB2	3.73071e-214	2.33381	0.929	0.292	6.5127e-210	4
CKS1B	1.36448e-179	1.32489	0.82	0.149	2.38197e-175	4
SMC4	2.47995e-159	1.26926	0.88	0.187	4.32925e-155	4
H2AFY	3.25663e-145	1.20337	0.869	0.335	5.68509e-141	4
DUT	9.06933e-129	1.30107	0.845	0.458	1.58323e-124	4
CACYBP	1.48424e-126	1.07809	0.841	0.371	2.59104e-122	4
PRDX3	5.50075e-126	1.16965	0.873	0.424	9.60266e-122	4
ATP5PF	1.0233e-121	1.22576	0.869	0.449	1.78637e-117	4
MRPL51	6.36369e-113	0.99603	0.936	0.478	1.11091e-108	4
CCT5	2.22983e-109	1.07118	0.841	0.352	3.89261e-105	4
NDUFB3	9.53821e-106	1.27382	0.88	0.491	1.66509e-101	4
PSMB2	2.44074e-100	0.962859	0.873	0.432	4.2608e-96	4
C12orf75	7.31507e-93	1.25085	0.802	0.28	1.27699e-88	4
ATP5ME	5.82934e-92	1.12933	0.813	0.412	1.01763e-87	4
SEM1	2.97657e-91	1.14351	0.848	0.439	5.1962e-87	4
RANBP1	3.76978e-90	0.975821	0.841	0.381	6.58091e-86	4
CCT2	6.32097e-90	0.951217	0.866	0.434	1.10345e-85	4
LSM5	2.77034e-89	0.940489	0.883	0.41	4.83617e-85	4
ANAPC11	1.34041e-85	0.914516	0.894	0.48	2.33995e-81	4
ATP5IF1	6.36145e-84	1.27034	0.806	0.365	1.11052e-79	4
NDUFAB1	2.13426e-82	0.925789	0.848	0.45	3.72578e-78	4
MDH1	1.24817e-80	0.95879	0.841	0.42	2.17893e-76	4
CCT7	8.88048e-80	0.96879	0.809	0.428	1.55027e-75	4
RPA3	4.0058e-76	0.872034	0.827	0.359	6.99292e-72	4
CYC1	1.81143e-75	0.863278	0.823	0.397	3.16221e-71	4
YWHAQ	6.67415e-73	0.844331	0.827	0.446	1.16511e-68	4
ILF2	9.35346e-73	0.904828	0.89	0.484	1.63283e-68	4
VDAC1	2.24983e-71	0.89939	0.809	0.429	3.92753e-67	4
XRCC5	7.91571e-71	0.834144	0.816	0.493	1.38184e-66	4
TALDO1	3.78883e-69	0.783532	0.887	0.47	6.61416e-65	4
ATP5PD	2.56097e-67	0.829878	0.806	0.356	4.47068e-63	4
SNRPC	2.8577e-67	0.753509	0.88	0.48	4.98869e-63	4
PA2G4	1.84765e-66	0.828305	0.841	0.454	3.22545e-62	4
AURKAIP1	2.88386e-66	0.78986	0.855	0.436	5.03436e-62	4
NDUFA2	3.25477e-66	0.794403	0.845	0.496	5.68186e-62	4
HSPA5	4.66739e-65	1.12968	0.834	0.487	8.14786e-61	4
PSMA4	7.78832e-62	0.761051	0.806	0.386	1.35961e-57	4
COX17	5.87486e-61	0.767821	0.859	0.469	1.02557e-56	4
DDX39A	7.98019e-61	0.751568	0.82	0.402	1.3931e-56	4
NHP2	4.40635e-56	0.829252	0.816	0.481	7.69216e-52	4
GTSF1	4.93086e-51	0.709275	0.816	0.379	8.60781e-47	4
ATP5F1A	1.52293e-49	0.787209	0.859	0.486	2.65858e-45	4
MZT2A	3.8095e-49	0.662078	0.834	0.463	6.65025e-45	4
LBR	2.20575e-42	0.693248	0.823	0.443	3.85058e-38	4
ATP5MPL	3.69653e-42	0.664969	0.816	0.443	6.45304e-38	4
YWHAE	4.25744e-41	0.56387	0.845	0.467	7.43222e-37	4
ATP5MD	5.32314e-41	0.661547	0.802	0.434	9.29261e-37	4
